# Supplementary material for: Balancing the double‐edged sword effect of increased resistant starch content and its impact on rice texture: its genetics and molecular physiological mechanisms
Source: Plant Biotechnol J. 2020 Feb 11;18(8):1763–77. doi: 10.1111/pbi.13339 (PMC7336377; doi:10.1111/pbi.13339)
Supplement: Supplementary file 2 — Table S1 Significant SNPs present at Chromosome 6 region based on single locus GWAS and targeted association. Table S2 9 medium resistant starch and 6 low resistant starch lines, microarray data from 16 days after fertilization (DAF) of rice grain. Table S3 Chain length distribution of rice starch in fraction and in total grain across medium resistant starch and low resistant starch lines. Table S4 Pasting profile of medium resistant starch and low resistant starch lines by Rapid Viscosity Analysis (RVA). Table S5 Pasting profile of medium resistant starch and low resistant starch lines by Texture Profile Analysis (TPA). Table S6 (a) The node and edge values of medium resistant starch lines (MRS) of Dietary fibre (DF) correlation network. Table S7 (a) The node and edge value of medium resistant starch lines (MRS) metabolite correlation network. Table S8 Differentially expressed genes between MRS and LRS at log fold ±1 and P value = <0.05 along with their annotation and normalized value. Table S9 Differentially expressed genes significantly associated with Resistant starch (RS) at P = <0.05. Table S10 The node and edge value of turquoise co‐expressed module network. [file PBI-18-1763-s002.xls]

## Sheet: Table S1
Table S1: Significant SNPs present at Chromosome 6 region based on single locus GWAS and targeted association.
The tagged SNPs are included from single locus GWAS
										% Resistant starch		Gelatinization Temperature
SNP_ID	Position	Block (if tagged)	Tagged/targeted	Ref	Alt	Region	Affect	Change of Amino acid	LOCUS_ID	allele_effect (beta)	P value	allele_effect (beta)	P value
snp_06_6653023	6653023	Block 1	Tagged	A	G	Upstream			LOC_Os06g12310	0.375577	6.27905e-06	0.484859	3.01185e-10
snp_06_6710536	6710536	Block 1	Tagged	T	C	Upstream			LOC_Os06g12380	0.424761	8.37062e-08	0.541004	6.54923e-14
snp_06_6727251	6727251	Block 1	Tagged	T	C	Intronic			LOC_Os06g12400	0.300166	8.17176e-06	0.268473	9.68677e-06
snp_06_6747298	6747298	NA	Targeted	A	G	Upstream			LOC_Os06g12450	0.466847	7.02723e-09	0.53186	2.52848e-13
snp_06_6752887	6752887	NA	Targeted	T	G	Exonic	Synonymous		LOC_Os06g12450	0.470946	3.56928e-09	0.541756	7.99818e-14
snp_06_6752888	6752888	NA	Targeted	T	C	Exonic	Non-synonymous	Leu->Phe	LOC_Os06g12450	0.483214	1.88661e-09	0.5718	1.00673e-14
snp_06_6760419	6760419	Block 1	Tagged	G	A	Upstream			LOC_Os06g12455	0.482326	4.13507e-10	0.468113	7.49338e-11
snp_06_6820916	6820916	Block 1	Tagged	T	C	Upstream			LOC_Os06g12580	0.422856	4.7361e-07	0.586114	1.64027e-14
snp_06_6825388	6825388	Block 1	Tagged	A	G	Intronic			LOC_Os06g12590	0.457215	1.68996e-07	0.557774	4.81854e-12
snp_06_6835977	6835977	Block 1	Tagged	A	G	Upstream			LOC_Os06g12590	0.424954	1.51339e-07	0.459937	5.62945e-10
snp_06_6840823	6840823	NA	Targeted	T	G	Upstream			LOC_Os06g12600	0.441537	5.53916e-08	0.438579	2.62212e-09
snp_06_6841690	6841690	NA	Targeted	C	T	Upstream			LOC_Os06g12600	0.409822	5.09009e-07	0.501523	1.41556e-11
snp_06_6841821	6841821	Block 2	Targeted-Tagged	A	G	Upstream			LOC_Os06g12600	0.372968	2.11165e-06	0.386554	1.0225e-07
snp_06_6841855	6841855	NA	Targeted	A	T	Upstream			LOC_Os06g12600	0.426594	1.48499e-07	0.472438	1.60157e-10
snp_06_6842183	6842183	NA	Targeted	T	G	Upstream			LOC_Os06g12600	0.42591	1.76224e-07	0.480791	1.18734e-10
snp_06_6843556	6843556	NA	Targeted	A	T	Intronic			LOC_Os06g12600	0.382168	1.87553e-07	0.362207	5.38187e-08
snp_06_6844944	6844944	NA	Targeted	G	C	Intronic			LOC_Os06g12600	0.42591	1.76224e-07	0.480791	1.18734e-10
snp_06_6847599	6847599	NA	Targeted	G	A	Intronic			LOC_Os06g12600	0.452675	2.43926e-08	0.436205	3.47078e-09
snp_06_6848565	6848565	NA	Targeted	G	A	Downstream			LOC_Os06g12600	0.426536	2.13456e-07	0.483824	9.23112e-11
snp_06_6854257	6854257	Block 2	Tagged	T	C	intergenic			LOC_Os06g12600-LOC_Os06g12610	0.412532	1.84291e-06	0.537592	1.73881e-11
snp_06_6863017	6863017	Block 2	Tagged	T	A	Upstream			LOC_Os06g12610	0.374317	2.2605e-06	0.404735	1.64891e-08
snp_06_6869144	6869144	Block 2	Tagged	G	C	3_prime_UTR			LOC_Os06g12610	0.331571	6.34726e-06	0.346499	2.61484e-07
snp_06_6877639	6877639	Block 2	Tagged	T	C	Downstream			LOC_Os06g12620	0.363827	7.33698e-06	0.447363	5.64646e-10
snp_06_6878700	6878700	Block 2	Tagged	A	G	Downstream			LOC_Os06g12620	0.411742	4.19943e-07	0.408738	5.30443e-08
snp_06_6916583	6916583	Block 3	Tagged	G	A	Downstream			LOC_Os06g12660	0.397244	1.2045e-06	0.432672	2.59669e-09
snp_06_6924931	6924931	Block 3	Tagged	A	G	5 prime UTR			LOC_Os06g12680	0.374438	3.11707e-06	0.386569	4.93506e-08
snp_06_6932649	6932649	Block 3	Tagged	A	G	Upstream			LOC_Os06g12690	0.401402	6.02434e-07	0.458981	3.91817e-10
snp_06_6933911	6933911	Block 4	Tagged	A	G	Upstream			LOC_Os06g12690	0.301886	6.47401e-06	0.336703	1.87286e-08
snp_06_6962876	6962876	Block 4	Tagged	A	G	Upstream			LOC_Os06g12750	0.411109	2.30816e-07	0.450042	6.46503e-10
snp_06_6962889	6962889	NA	Tagged	A	G	Upstream			LOC_Os06g12750	0.323429	7.19813e-06	0.278522	1.84416e-05
snp_06_7002669	7002669	Block 5	Tagged	A	G	Downstream			LOC_Os06g12820	0.350537	1.89503e-06	0.409259	1.65439e-09
snp_06_7012375	7012375	Block 5	Tagged	T	C	Upstream			LOC_Os06g12820	0.383275	3.10881e-06	0.448442	2.18668e-09
snp_06_7025357	7025357	Block 5	Tagged	A	C	Upstream			LOC_Os06g12830	0.371171	7.13343e-06	0.511309	1.36318e-11
snp_06_7046806	7046806	NA	Targeted	T	A	Upstream			LOC_Os06g12876	0.407886	4.32288e-07	0.478995	1.52466e-10
snp_06_7046859	7046859	NA	Targeted	A	G	Upstream			LOC_Os06g12876	0.413799	3.2153e-07	0.496811	4.10591e-11
snp_06_7047006	7047006	NA	Targeted	C	A	Upstream			LOC_Os06g12876	0.426654	1.51779e-07	0.519343	4.15504e-12
snp_06_7047095	7047095	NA	Targeted	T	C	Upstream			LOC_Os06g12876	0.410274	4.2271e-07	0.501327	2.35828e-11
snp_06_7047103	7047103	NA	Targeted	T	C	Upstream			LOC_Os06g12876	0.419533	2.36735e-07	0.514995	8.4337e-12
snp_06_7047107	7047107	NA	Targeted	G	A	Upstream			LOC_Os06g12876	0.415132	3.11854e-07	0.510241	1.28266e-11
snp_06_7047241	7047241	NA	Targeted	T	C	Upstream			LOC_Os06g12876	0.27985	2.89811e-05	0.343303	1.43482e-08
snp_06_7050492	7050492	NA	Targeted	T	C	Upstream			LOC_Os06g12876	0.427144	1.36613e-07	0.47542	2.37129e-10
snp_06_7050562	7050562	NA	Targeted	C	T	Upstream			LOC_Os06g12876	0.381123	2.28743e-06	0.484652	4.39986e-11
snp_06_7050571	7050571	NA	Targeted	G	A	Upstream			LOC_Os06g12876	0.383808	2.11681e-06	0.46716	2.93593e-10
snp_06_7050648	7050648	NA	Targeted	T	C	Upstream			LOC_Os06g12876	0.425691	1.13134e-07	0.464117	3.28716e-10
snp_06_7050897	7050897	NA	Targeted	T	C	Upstream			LOC_Os06g12876	0.40397	7.01783e-07	0.497287	3.4598e-11
snp_06_7050938	7050938	NA	Targeted	T	A	Intronic			LOC_Os06g12876	0.416911	2.60415e-07	0.504996	1.52146e-11
snp_06_7051226	7051226	NA	Targeted	A	G	Exonic	Non-synonymous	Lys->Arg	LOC_Os06g12876	0.417613	2.64646e-07	0.507956	1.63511e-11
snp_06_7051414	7051414	NA	Targeted	A	C	Exonic	Non-synonymous	Thr->Pro	LOC_Os06g12876	0.422113	1.70254e-07	0.495862	2.32902e-11
snp_06_7051415	7051415	NA	Targeted	C	T	Exonic	Non-synonymous	Thr->Ile	LOC_Os06g12876	0.42016	2.028e-07	0.497474	2.13913e-11
snp_06_7051934	7051934	NA	Targeted	G	A	Exonic	Non-synonymous	Gly->Asp	LOC_Os06g12876	0.428776	9.99371e-08	0.470945	2.08488e-10
snp_06_7052407	7052407	NA	Targeted	G	A	Exonic	Non-synonymous	Ala->Thr	LOC_Os06g12876	0.407875	4.57138e-07	0.469248	2.56406e-10
snp_06_7051934	7051934	NA	Targeted	G	A	Upstream			LOC_Os06g12882	0.406051	2.95189e-07	0.495636	2.33203e-11
snp_06_7052407	7052407	NA	Targeted	G	A	Upstream			LOC_Os06g12882	0.386954	1.13869e-06	0.48715	5.06544e-11
snp_06_7055055	7055055	NA	Targeted	T	C	Intronic			LOC_Os06g12882	0.369518	4.0586e-06	0.529131	3.20468e-12
snp_06_7055238	7055238	NA	Targeted	T	C	Intronic			LOC_Os06g12882	0.401022	5.41276e-07	0.539504	9.20051e-13
snp_06_7056095	7056095	Block 5	Targeted-Tagged	G	A	3_prime_UTR			LOC_Os06g12882	0.368751	9.12179e-06	0.580382	1.60124e-14

## Sheet: Table S2
Table S2: 9 medium resistant starch and 6 low resistant starch lines, microarray data from 16 days after fertilization (DAF) of rice grain.
Haplotypes identified in targeted association tighly linked with contrasting phenotype.
GQNC	Condition	Mean %RS Phenotype	LOC_Os06g12450(SSIIA)	LOC_Os06g12600(pfkB)	LOC_Os06g12882(Unknown)	LOC_Os06g12876(Unknown)
GQ01760.M	MRS	3.30792	GGC	GTGTGTCAA	AACC	Sample-absent
GQ01908.M	MRS	2.68595	GGC	GTGTGTCAA	AACC	AGACCACCTACCAGCTAA
GQ01998.M	MRS	2.56967	GGC	GTGTGTCAA	Sample-absent	AGACCACCTACCAGCTAA
GQ01877.M	MRS	2.22037	GGC	GTGTGTCAA	Sample-absent	Sample-absent
GQ02445.M	MRS	2.14223	GGC	GTGTGTCAA	Sample-absent	Sample-absent
GQ02530.M	MRS	2.04963	GGC	GTGTGTCAA	AACC	AGACCACCTACCAGCTAA
GQ01711.M	MRS	1.98591	GGC	GTGTGTCAA	AACC	AGACCACCTACCAGCTAA
GQ01721.M	MRS	1.88846	GGC	GTGTGTCAA	AACC	AGACCACCTACCAGCTAA
GQ01710.M	MRS	1.81182	GGC	GTATGTCAA	AACC	AGACCACCTACCAGCTAA
GQ02548.L	LRS	0.606117	ATT	TCAATAGGG	GGTT	Sample-absent
GQ02506.L	LRS	0.538227	ATT	TCAATAGGG	Sample-absent	Sample-absent
GQ02212.L	LRS	0.433652	ATT	TCAATAGGG	GGTT	TACTTGTTCGTTTAACGG
GQ01945.L	LRS	0.409859	ATT	TCAATAGGG	GGTT	TACTTGTTCGTTTAACGG
GQ01860.L	LRS	0.37154	HIGH MISSING RATE
GQ01861.L	LRS	0.307142	ATT	GTGTGTCAA	AACC	AGACCACCTACCAGCTAA

## Sheet: Table S3
Table S3: Chain length distribution of rice starch in fraction and in total grain across medium resistant starch and low resistant starch lines
	AM1 (DP>1000)		AM2 (DP 121-1000)		MCP (DP 37-120)		SCP (DP 6-36)
	Total	Fraction	Total	Fraction	Total	Fraction	Total	Fraction
MRS	17.2±1.4a	4.4±0.8a	11.2±0.4a	17.4±0.2a	27.7±0.9a	23.8±0.2a	43.7±1.7a	52.6±0.7a
LRS	7.8±1.7b	12.3±1.2b	7.7±0.9b	8.6±0.8b	29.5±1.4a	24.4±0.6a	54.8±2.3b	54.5±2.5a
Means ± standard deviation of mean.Values with the same alphabet letter in a column are not significantly different at p<0.01(Wilcoxon-test).
MRS=Medium Resistant Starch, LRS=Low Resistant Starch, AM1=True amylose, AM2=Long-chain amylopectin ,MCP=Medium-chain amylopectin, SCP=Short-chain amylopectin, DP=Degree of polymerization.

## Sheet: Table S4
Table S4:Pasting profile of medium resistant starch and low resistant starch lines by Rapid Viscosity Analysis (RVA)
	Peak (RVU)	Trough (RVU)	Final (RVU)	Breakdown1 (RVU)	Setback2 (RVU)	Liftoff(retro)3 (RVU)	Peaktime (min)	Pasting temperature (PTMºC)
MRS	3,134.67a	2,185.44a	4,122.67a	949.22a	988.00a	1,937.22a	6.02a	76.90a
LRS	3,370.00a	1,932.83a	3,215.17a	1,437.17a	-154.83a	1,282.33b	5.71a	71.10b
Breakdown1is the difference between peak viscosity and trough.Setback2 is the difference between final viscosity and peak. Lift-off3 is the difference of final viscosity and trough.
Mean values with the same alphabet letter in a column are not significantly different at p<0.05 (Wilcoxon-test)

## Sheet: Table S5
Table S5 : Pasting profile of medium resistant starch and low resistant starch lines by Texture Profile Analysis (TPA)
	Hardness	Adhesiveness	Springiness	Cohesiveness	Gumminess	Chewiness
MRS	1771.46a	-15.82a	0.05a	0.33a	592.27a	24.76a
LRS	1374.90b	-51.87b	0.09a	0.33a	452.58b	38.98a
Mean values with the same alphabet letter in a column are not significantly different at p<0.05 (Wilcoxon-test)

## Sheet: Table S6
Table S6(a):The node and edge values of medium resistant starch lines (MRS) of Dietary fibre ( DF) correlation network.										Table S6(b): The node and edge value of low resistant starch lines (LRS) of dietary fibre (DF) correlation network.
Each node is shown with its degree of connectivity and edges with their correlation and p-value										Each node is shown with its degree of connectivity and edges with their correlation and p-value
Nodes				Edges						Nodes				Edges
DF	Degree			DF.1	DF.2	Corr.r	Corr.p			DF	Degree			DF.1	DF.2	Corr.r	Corr.p
WU.Galactose	10			WE.All.monosacc.	WE.Glucose	0.999936	6.85897e-15			WU.Mannose	11			WE.All.monosacc.	WE.Glucose	0.999512	3.57881e-07
WU.GlcA	9			WU.Pectin	WU.GalA	0.991187	2.09776e-07			WU.Galactose	10			WU.Agalactans	WU.Hemicellulose	0.996383	1.96044e-05
WU.Agalactans	9			WU.Agalactans	WU.Hemicellulose	0.985243	1.26692e-06			WU.Rhamnose	10			WU.Pectin	WU.GalA	0.995735	2.72489e-05
WU.Hemicellulose	9			WU.Agalactans	WU.Galactose	0.975187	7.73376e-06			WU.Agalactans	8			WU.Arabinoxylans	WU.Xylose	0.994036	5.32504e-05
WU.Rhamnose	9			WU.Arabinoxylans	WU.Xylose	0.974291	8.74817e-06			WU.Hemicellulose	8			WU.Arabinoxylans	WU.Arabinose	0.991467	0.000108896
WU.Arabinose	8			WU.Xylose	WU.Fucose	0.967806	1.91014e-05			WU.Arabinoxylans	8			WU.Agalactans	WU.Galactose	0.987093	0.000248799
WU.Arabinoxylans	7			WU.Arabinoxylans	WU.Rhamnose	0.965562	2.41295e-05			WU.Xylose	8			WU.Agalactans	WU.Mannose	0.985521	0.000312965
WU.Xylose	7			WU.Hemicellulose	WU.Rhamnose	0.962376	3.2785e-05			WU.Arabinose	8			WE.Monosacc.w.o.Glc	WE.Galactose	0.984864	0.000341908
WU.Fucose	7			WU.Arabinoxylans	WU.Arabinose	0.961979	3.3998e-05			WU.Fucose	8			WU.Mannose	WU.Galactose	0.981046	0.000535492
WU.Pectin	6			WE.Monosacc.w.o.Glc	WE.Mannose	0.954124	6.50974e-05			WE.Xylose	6			WU.Pectin	WU.GlcA	0.980405	0.000572183
WE.Mannose	5			WU.Arabinose	WU.Rhamnose	0.951482	7.89839e-05			WE.Monosacc.w.o.Glc	4			WU.Hemicellulose	WU.Mannose	0.976644	0.000811855
WE.Monosacc.w.o.Glc	4			WE.Monosacc.w.o.Glc	WE.Galactose	0.94231	0.000143478			WE.Galactose	4			WU.Arabinose	WU.Fucose	0.975279	0.000909138
WU.GalA	3			WU.Hemicellulose	WU.Galactose	0.938847	0.000175345			WU.GlcA	4			WU.Xylose	WU.Arabinose	0.971343	0.00122007
WE.Galactose	3			WU.Arabinoxylans	WU.Hemicellulose	0.934295	0.000224412			WE.Arabinose	4			WU.Hemicellulose	WU.Galactose	0.970128	0.00132514
WU.Mannose	3			WU.Agalactans	WU.Rhamnose	0.929366	0.000287661			WE.Mannose	4			WU.Arabinoxylans	WU.Fucose	0.968883	0.00143737
WE.Arabinose	3			WU.Arabinoxylans	WU.Fucose	0.928891	0.000294347			WU.Pectin	3			WU.Hemicellulose	WU.Xylose	0.968677	0.00145638
WU.Glucose	2			WU.Hemicellulose	WU.Xylose	0.924171	0.000366865			WE.All.monosacc.	2			WU.GlcA	WU.GalA	0.965106	0.00180514
WU.Glucans	2			WU.Xylose	WU.Rhamnose	0.922242	0.000399803			WE.Glucose	2			WU.Arabinose	WU.Rhamnose	0.962843	0.00204529
WE.Xylose	2			WU.Pectin	WU.GlcA	0.90805	0.000708741			WU.GalA	2			WE.Monosacc.w.o.Glc	WE.Xylose	0.962148	0.00212205
WE.All.monosacc.	1			WU.Rhamnose	WU.Fucose	0.89275	0.00119606			WU.Glucose	2			WE.Monosacc.w.o.Glc	WE.Arabinose	0.961881	0.00215192
WE.Glucose	1			WU.Pectin	WU.Mannose	0.892415	0.00120879			WU.Glucans	2			WU.Arabinoxylans	WU.Hemicellulose	0.959887	0.0023813
				WU.GlcA	WU.GalA	0.890503	0.00128315							WU.Hemicellulose	WU.Fucose	0.95689	0.00274761
				WE.Mannose	WE.Galactose	0.886815	0.00143554							WU.Arabinoxylans	WU.Rhamnose	0.95649	0.00279849
				WU.Hemicellulose	WU.Fucose	0.883917	0.00156376							WU.Rhamnose	WU.Fucose	0.950681	0.00358859
				WU.Hemicellulose	WU.Arabinose	0.881578	0.00167287							WU.Xylose	WU.Fucose	0.950558	0.00360634
				WU.GalA	WU.Mannose	0.878935	0.00180238							WE.Galactose	WE.Arabinose	0.949641	0.00374018
				WU.Xylose	WU.Arabinose	0.875735	0.00196828							WU.Agalactans	WU.Xylose	0.947929	0.00399654
				WU.Agalactans	WU.Arabinoxylans	0.873106	0.00211226							WU.Hemicellulose	WU.Rhamnose	0.943006	0.00477989
				WE.Monosacc.w.o.Glc	WE.Arabinose	0.859914	0.00294606							WE.Mannose	WE.Galactose	0.942443	0.00487379
				WU.Agalactans	WU.Xylose	0.849241	0.00376785							WE.Monosacc.w.o.Glc	WE.Mannose	0.941204	0.00508375
				WU.Agalactans	WU.Arabinose	0.840757	0.00452404							WU.Xylose	WU.Rhamnose	0.938392	0.00557637
				WU.Galactose	WU.Rhamnose	0.836633	0.00492655							WU.Agalactans	WU.Fucose	0.935338	0.00613662
				WU.GlcA	WU.Mannose	0.818702	0.0069626							WU.Hemicellulose	WU.Arabinose	0.933686	0.00645053
				WU.Arabinose	WU.Fucose	0.818087	0.00704118							WU.Agalactans	WU.Arabinoxylans	0.933354	0.00651461
				WU.Agalactans	WU.Fucose	0.805518	0.00878029							WU.Mannose	WU.Rhamnose	0.920405	0.00925089
				WU.GlcA	WU.Galactose	0.799891	0.00964518							WU.Agalactans	WU.Rhamnose	0.919525	0.00945387
				WU.Agalactans	WU.GlcA	0.783153	0.0125539							WE.Xylose	WE.Galactose	0.909643	0.0118778
				WE.Mannose	WE.Arabinose	0.764496	0.0164314							WU.Mannose	WU.Fucose	0.905404	0.0129993
				WU.Xylose	WU.Galactose	0.761602	0.0170965							WU.Agalactans	WU.Arabinose	0.900468	0.0143668
				WU.Arabinoxylans	WU.Galactose	0.758009	0.0179468							WU.Mannose	WU.Xylose	0.899694	0.0145873
				WE.Galactose	WE.Arabinose	0.754237	0.018869							WE.Xylose	WE.Arabinose	0.898854	0.0148283
				WU.Hemicellulose	WU.GlcA	0.747825	0.0205084							WU.Xylose	WU.Galactose	0.892556	0.016696
				WU.Glucose	WU.Galactose	0.732036	0.02494							WU.Arabinoxylans	WU.Mannose	0.890564	0.0173092
				WU.Glucans	WU.Galactose	0.732036	0.02494							WU.GlcA	WU.Rhamnose	0.878295	0.0213169
				WE.Monosacc.w.o.Glc	WE.Xylose	0.731751	0.0250253							WU.Galactose	WU.Fucose	0.874298	0.0227084
				WU.Galactose	WU.Fucose	0.72773	0.0262492							WE.All.monosacc.	WE.Xylose	0.869115	0.0245753
				WU.GlcA	WU.Glucose	0.712725	0.0311622							WE.Xylose	WE.Mannose	0.868392	0.0248414
				WU.Glucans	WU.GlcA	0.712725	0.0311622							WU.GlcA	WU.Mannose	0.867703	0.025096
				WU.Pectin	WU.Rhamnose	0.707732	0.0329207							WU.Arabinoxylans	WU.Galactose	0.865826	0.0257961
				WE.Xylose	WE.Mannose	0.704922	0.0339385							WU.Mannose	WU.Arabinose	0.864484	0.0263024
				WU.Galactose	WU.Arabinose	0.700042	0.0357538							WU.Galactose	WU.Rhamnose	0.858121	0.0287663
				WU.GlcA	WU.Rhamnose	0.698143	0.0364769							WE.Xylose	WE.Glucose	0.854156	0.0303544
				WU.Pectin	WU.Hemicellulose	0.692254	0.0387791							WE.Mannose	WE.Arabinose	0.851443	0.0314644
				WE.Mannose	WU.Arabinose	-0.678327	0.0445923							WU.Glucose	WU.Galactose	0.835435	0.038394
				WU.Agalactans	WU.Pectin	0.678	0.0447348							WU.Glucans	WU.Galactose	0.835435	0.038394
														WU.Pectin	WU.Rhamnose	0.824984	0.0432653
														WU.Mannose	WU.Glucose	0.822435	0.0444945
														WU.Glucans	WU.Mannose	0.822435	0.0444945
														WU.Galactose	WU.Arabinose	0.819205	0.0460756
Corr.r	Pearson correlation value
Corr.p	Benjamini Hochberg corrected Pvalue

## Sheet: Table S7
Table S7(a): The node and edge value of medium resistant starch lines (MRS) metabolite correlation network.										Table S7(b): The node and edge value of low resistant starch lines (LRS) metabolite correlation network.
Each node is shown with its degree of connectivity and edges with their correlation and p-value										Each node is shown with its degree of connectivity and edges with their correlation and p-value
Nodes				Edges						Nodes				Edges
Metabolite	Degree			Metabolite.1	Metabolite.2	Corr.r	Corr.p			Metabolite	Degree			Metabolite.1	Metabolite.2	Corr.r	Corr.p
Glucaricacid.1.4.lactone	17			N.acetyl.Galactosamine	N.acetyl.Mannosamine	0.995581	0			Maltose	8			2.amino.Butanoicacid	2.amino.adipicacid	0.977807	0.000202219
Maltose	16			Isomaltose	Maltose	0.99488	0			Gentiobiose	7			Succinicacid	Alanine	0.982649	5.95484e-05
Guanosine	16			Guanosine	Spermine	0.993194	1.09912e-12			alpha.D.Glucopyranosyl..1.6..D.glucitol	7			Isomaltose	Maltose	0.975328	0.000341948
Spermine	16			alpha.D.Galactopyranosyl..1.4..D.galactopyranoside	Lactobionicacid	0.992442	2.19824e-12			Isomaltose	6			Maltotriose	Maltose	0.983162	5.13028e-05
Gentiobiose	16			Isomaltose	Lactobionicacid	0.99206	4.39648e-12			Maltotriose	6			Phenylalanine	Leucine	0.978288	0.000181369
Gulose	16			Isomaltose	Gentiobiose	0.991648	5.4956e-12			Lactobionicacid	4			Isomaltose	alpha.D.Galactopyranosyl..1.4..D.galactopyranoside	0.975717	0.000316046
Isomaltose	15			Guanosine	Isomaltose	0.990999	1.09912e-11			alpha.D.Galactopyranosyl..1.4..D.galactopyranoside	4			Gentiobiose	alpha.D.Glucopyranosyl..1.6..D.glucitol	0.973111	0.000523766
Maltotriose	14			Gentiobiose	Maltose	0.990844	1.20903e-11			myo.Inositol	4			Lactobionicacid	Gentiobiose	0.960991	0.00329792
alpha.D.Galactopyranosyl.1.4..D.galactopyranoside	13			Lactobionicacid	alpha.D.Glucopyranosyl..1.6..D.glucitol	0.990649	1.42886e-11			Valine	3			myo.Inositol	beta.2.7.anhydro.sedoheptulose	0.963707	0.00230957
Lactobionicacid	13			Gentiobiose	Maltotriose	0.990304	1.86851e-11			Guanosine	3			Guanosine	Maltose	0.961577	0.00306039
alpha.D.Glucopyranosyl.1.6.D.glucitol	13			alpha.D.Galactopyranosyl..1.4..D.galactopyranoside	alpha.D.Glucopyranosyl..1.6..D.glucitol	0.988994	5.16587e-11			Spermine	3			Spermine	Maltotriose	0.959492	0.00397209
Phosphoricacid	13			Isomaltose	alpha.D.Galactopyranosyl..1.4..D.galactopyranoside	0.987697	1.253e-10			Threonicacid	3			Threonicacid	Asparticacid	0.952866	0.00837695
Adenine	12			Ribonicacid.1.4.lactone	Asparagine	0.987693	1.253e-10			N.acetyl.Galactosamine	2			Lactobionicacid	alpha.D.Glucopyranosyl..1.6..D.glucitol	0.981993	7.16018e-05
Phenylalanine	12			Lactobionicacid	Maltose	0.985251	5.31974e-10			N.acetyl.Mannosamine	2			alpha.D.Galactopyranosyl..1.4..D.galactopyranoside	Gentiobiose	0.978411	0.000176336
beta.2.7.anhydro.sedoheptulose	12			Guanosine	Maltose	0.985248	5.33074e-10			Phenylalanine	2			Maltose	alpha.D.Glucopyranosyl..1.6..D.glucitol	0.971169	0.000739869
Valine	11			Lactobionicacid	Gentiobiose	0.98312	1.55636e-09			2.amino.Butanoicacid	2			Guanosine	Maltotriose	0.967619	0.00131442
Isoleucine	11			Phenylalanine	Leucine	0.981708	2.94564e-09			2.amino.adipicacid	2			Lactobionicacid	Maltose	0.967129	0.00141581
Uracil	11			Gulose	Gentiobiose	0.981665	3.0017e-09			Isoleucine	2			X2.amino.Butanoicacid	Valine	0.962661	0.00265735
Maltitol	11			Spermine	Isomaltose	0.981071	3.86671e-09			Proline	2			Isomaltose	alpha.D.Glucopyranosyl..1.6..D.glucitol	0.962463	0.00272756
Idose	11			Guanosine	Gentiobiose	0.979944	6.11771e-09			Histidine	2			Guanosine	Spermine	0.962087	0.00286522
Uridine	10			Isomaltose	alpha.D.Glucopyranosyl..1.6..D.glucitol	0.979607	6.98601e-09			beta.2.7.anhydro.sedoheptulose	2			Histidine	Tyrosine	0.960455	0.00352763
Leucine	10			Maltotriose	Maltose	0.97835	1.12275e-08			Tyrosine	2			Spermine	Maltose	0.954302	0.00719375
Melibiose	9			Gulose	Maltose	0.977838	1.35126e-08			Maltitol	2			Arabinonicacid.1.4.lactone	X4.hydroxybenzoicacid	0.945226	0.0175257
Arabinose	9			Valine	Isoleucine	0.977409	1.57339e-08			beta.D.Fructofuranosyl..2.1..beta.D.Fructofuranose	1			Ribonicacid.1.4.lactone	Asparagine	0.998029	1.15518e-09
Mannose	8			Isomaltose	Gulose	0.976457	2.18219e-08			Ribonicacid.1.4.lactone	1			Isomaltose	Gentiobiose	0.993087	6.08522e-07
Xylose	8			Spermine	Maltose	0.975987	2.55216e-08			Asparagine	1			N.acetyl.Galactosamine	N.acetyl.Mannosamine	0.991242	1.97938e-06
Alanine	8			alpha.D.Galactopyranosyl..1.4..D.galactopyranoside	Maltose	0.975821	2.6957e-08			Succinicacid	1			Gentiobiose	Maltose	0.977472	0.000217814
N.acetyl.Galactosamine	8			Isomaltose	Maltotriose	0.975432	3.05863e-08			Alanine	1			Valine	Isoleucine	0.977321	0.000225156
Glycine	7			alpha.D.Galactopyranosyl..1.4..D.galactopyranoside	Gentiobiose	0.975182	3.31451e-08			Leucine	1			Proline	Histidine	0.967649	0.00130828
Succinicacid	7			Guanosine	Lactobionicacid	0.973864	4.99309e-08			Asparticacid	1			myo.Inositol	N.acetyl.Galactosamine	0.951373	0.0097663
myo.Inositol	7			Spermine	Gentiobiose	0.973356	5.81556e-08			Gulose	1			Gulose	Phosphoricacid	0.950386	0.0107802
N.acetyl.Mannosamine	5			Guanosine	alpha.D.Galactopyranosyl..1.4..D.galactopyranoside	0.973067	6.33412e-08			Phosphoricacid	1			myo.Inositol	N.acetyl.Mannosamine	0.949747	0.0114799
Malonicacid	4			Maltose	alpha.D.Glucopyranosyl..1.6..D.glucitol	0.972965	6.52526e-08			D.Pantothenicacid	1			D.Pantothenicacid	Cytidine	0.948444	0.0130191
4.aminobutanoicacid	3			Gentiobiose	alpha.D.Glucopyranosyl..1.6..D.glucitol	0.972729	6.99019e-08			Cytidine	1			Isomaltose	Maltotriose	0.945758	0.016706
1.3.Dihydroxyaceton	3			beta.2.7.anhydro.sedoheptulose	Glucaricacid.1.4.lactone	0.971305	1.04566e-07			Glucaricacid.1.4.lactone	1			Gentiobiose	Maltotriose	0.945719	0.0167639
Fumaricacid	3			Alanine	Uracil	0.970531	1.29068e-07			Arabinonicacid.1.4.lactone	1			alpha.D.Galactopyranosyl..1.4..D.galactopyranoside	Maltose	0.945312	0.0173906
O.1.beta.galactosyl.Sphingosine	3			Lactobionicacid	Maltotriose	0.970229	1.3991e-07			X4.hydroxybenzoicacid	1			beta.2.7.anhydro.sedoheptulose	Glucaricacid.1.4.lactone	0.945261	0.0174707
D.Pantothenicacid	3			Spermine	alpha.D.Galactopyranosyl..1.4..D.galactopyranoside	0.969619	1.64248e-07			Malicacid	1			Gentiobiose	Maltitol	0.942365	0.0224956
Erythrose	2			Guanosine	alpha.D.Glucopyranosyl..1.6..D.glucitol	0.967183	3.02047e-07			Adenine	1			Valine	X2.amino.adipicacid	0.942109	0.0229908
Vanillicacid	2			Spermine	Lactobionicacid	0.966379	3.6566e-07			Uracil	1			Malicacid	Threonicacid	0.942104	0.0229994
trans.Ferulicacid	2			Gulose	Lactobionicacid	0.964845	5.1994e-07			beta.D.Fructofuranosyl..2.1..beta.D.Fructofuranose.1	1			Isomaltose	Lactobionicacid	0.941756	0.0236845
2.amino.Butanoicacid	2			Gulose	Maltotriose	0.963931	6.36669e-07							Maltotriose	alpha.D.Glucopyranosyl..1.6..D.glucitol	0.939519	0.0284875
Glucuronicacid	2			Spermine	alpha.D.Glucopyranosyl..1.6..D.glucitol	0.962799	8.12367e-07							myo.Inositol	Threonicacid	0.938786	0.0302196
Galactaricacid	2			Guanosine	Gulose	0.958007	2.10941e-06							Phenylalanine	Isoleucine	0.938705	0.0304141
4.methyl.5.hydroxyethylthiazole	2			alpha.D.Galactopyranosyl..1.4..D.galactopyranoside	Maltotriose	0.956599	2.73396e-06							Adenine	Uracil	0.936848	0.0351994
trans.4.hydroxy.Cinnamicacid	2			Guanosine	Maltotriose	0.955214	3.49973e-06							Proline	Tyrosine	0.932046	0.0503629
4.hydroxybenzoicacid	2			Phosphoricacid	Gentiobiose	0.954053	4.27909e-06							alpha.D.Glucopyranosyl..1.6..D.glucitol	Maltitol	0.929885	0.058677
Malicacid	2			Maltotriose	alpha.D.Glucopyranosyl..1.6..D.glucitol	0.952997	5.11441e-06							alpha.D.Galactopyranosyl..1.4..D.galactopyranoside	alpha.D.Glucopyranosyl..1.6..D.glucitol	0.929805	0.0590049
3.hydroxypyridine	2			Adenine	Uracil	0.952678	5.39378e-06
Glycerol	1			Gulose	Phosphoricacid	0.950695	7.44376e-06
Asparagine	1			Gulose	alpha.D.Galactopyranosyl..1.4..D.galactopyranoside	0.949661	8.75836e-06
Proline	1			Vanillicacid	trans.Ferulicacid	0.948264	1.08556e-05
Histidine	1			Spermine	Maltotriose	0.948133	1.10726e-05
beta.D.Fructofuranosyl..2.1..beta.D.Fructofuranose	1			Alanine	Glycine	0.947787	1.16638e-05
beta.D.Fructofuranosyl..2.1..beta.D.Fructofuranose.1	1			Gulose	alpha.D.Glucopyranosyl..1.6..D.glucitol	0.947676	1.18592e-05
Ribonicacid.1.4.lactone	1			Mannose	Arabinose	0.942177	2.59211e-05
Pyruvicacid	1			Spermine	Gulose	0.941342	2.89972e-05
2.oxoglutaricacid	1			N.acetyl.Mannosamine	X4.aminobutanoicacid	0.938328	4.28814e-05
Gluconicacid.1.5.lactone	1			alpha.D.Galactopyranosyl..1.4..D.galactopyranoside	Maltitol	0.938034	4.44987e-05
Threonicacid	1			Glucaricacid.1.4.lactone	Guanosine	0.936999	5.06396e-05
Asparticacid	1			Phosphoricacid	Idose	0.9353	6.23124e-05
cis.Aconiticacid	1			X4.aminobutanoicacid	X1.3.Dihydroxyaceton	0.934256	7.05913e-05
alpha.alpha..D.Trehalose	1			Phosphoricacid	Maltotriose	0.93345	7.76198e-05
myo.Inositol.1.phosphate	1			alpha.D.Galactopyranosyl..1.4..D.galactopyranoside	Uridine	0.933443	7.76812e-05
1.O.methyl.alpha.Glucopyranoside	1			beta.2.7.anhydro.sedoheptulose	Arabinose	0.931068	0.000102049
Citricacid	1			N.acetyl.Mannosamine	X1.3.Dihydroxyaceton	0.930155	0.000113057
Ribulose	1			Phosphoricacid	Maltose	0.929875	0.000116623
				Uracil	Glycine	0.929722	0.000118611
				Succinicacid	Valine	0.929112	0.000126863
				alpha.D.Glucopyranosyl..1.6..D.glucitol	Maltitol	0.928307	0.000138503
				Isomaltose	Maltitol	0.928015	0.000142934
				Lactobionicacid	Maltitol	0.927348	0.00015356
				Alanine	Adenine	0.926813	0.000162561
				Glucaricacid.1.4.lactone	Gentiobiose	0.926765	0.000163387
				N.acetyl.Galactosamine	X4.aminobutanoicacid	0.925635	0.000184019
				N.acetyl.Galactosamine	X1.3.Dihydroxyaceton	0.925306	0.000190422
				Glucaricacid.1.4.lactone	Maltose	0.92367	0.000225289
				beta.2.7.anhydro.sedoheptulose	Mannose	0.92335	0.000232715
				Succinicacid	Adenine	0.923113	0.000238337
				Isomaltose	Phosphoricacid	0.922961	0.000242028
				Maltose	Maltitol	0.922204	0.00026107
				X2.amino.Butanoicacid	Valine	0.921404	0.000282607
				Phosphoricacid	alpha.D.Glucopyranosyl..1.6..D.glucitol	0.920787	0.000300268
				Melibiose	Maltotriose	0.920729	0.000301968
				Glucaricacid.1.4.lactone	Gulose	0.920713	0.000302448
				Valine	Uracil	0.92001	0.000323846
				myo.Inositol	Mannose	0.919719	0.000333078
				Succinicacid	Isoleucine	0.919584	0.000337442
				Glucuronicacid	Galactaricacid	0.919507	0.000339943
				Glucaricacid.1.4.lactone	Spermine	0.919399	0.000343491
				Glucaricacid.1.4.lactone	Isomaltose	0.917392	0.000415505
				Spermine	Phosphoricacid	0.917021	0.000430143
				Valine	Adenine	0.916386	0.000456251
				Glucaricacid.1.4.lactone	Maltotriose	0.915866	0.000478671
				Guanosine	Phosphoricacid	0.915518	0.000494194
				Glucaricacid.1.4.lactone	Melibiose	0.915129	0.000512019
				Guanosine	Maltitol	0.914832	0.000526042
				Spermine	Uridine	0.91368	0.000583591
				Phosphoricacid	Lactobionicacid	0.913551	0.000590357
				Uridine	alpha.D.Glucopyranosyl..1.6..D.glucitol	0.911831	0.000687257
				Leucine	Xylose	0.911599	0.000701392
				Valine	Alanine	0.909965	0.000807736
				Mannose	Phenylalanine	0.909268	0.000857257
				X2.amino.Butanoicacid	Isoleucine	0.909088	0.000870435
				Melibiose	Idose	0.908572	0.00090919
				Succinicacid	Alanine	0.906618	0.00107003
				Guanosine	Uridine	0.90607	0.00111931
				myo.Inositol	Phenylalanine	0.904595	0.00126186
				Fumaricacid	Adenine	0.904442	0.00127753
				Spermine	Maltitol	0.903589	0.0013679
				Isomaltose	Uridine	0.901569	0.00160414
				Pyruvicacid	X2.oxoglutaricacid	0.900833	0.00169867
				Glucaricacid.1.4.lactone	Xylose	0.899999	0.00181136
				Succinicacid	Uracil	0.899938	0.00181995
				Leucine	Isoleucine	0.899766	0.00184404
				Gluconicacid.1.5.lactone	Glucuronicacid	0.89965	0.00186046
				N.acetyl.Galactosamine	Adenine	0.898837	0.00197931
				Phenylalanine	Adenine	0.898341	0.00205497
				Lactobionicacid	Uridine	0.898062	0.0020986
				Phosphoricacid	alpha.D.Galactopyranosyl..1.4..D.galactopyranoside	0.896932	0.00228376
				Mannose	Glucaricacid.1.4.lactone	0.89654	0.00235127
				Threonicacid	Asparticacid	0.896307	0.00239201
				Mannose	Leucine	0.896071	0.00243415
				myo.Inositol	Leucine	0.895	0.00263302
				myo.Inositol	Isoleucine	0.894651	0.00270068
				O.1.beta.galactosyl.Sphingosine	X4.methyl.5.hydroxyethylthiazole	0.893761	0.00288046
				beta.2.7.anhydro.sedoheptulose	Melibiose	0.893587	0.0029168
				Melibiose	Gentiobiose	0.893442	0.00294728
				Gentiobiose	Maltitol	0.89249	0.00315476
				cis.Aconiticacid	alpha.alpha..D.Trehalose	0.892244	0.00321049
				Phenylalanine	Isoleucine	0.891963	0.00327514
				Phenylalanine	Xylose	0.891931	0.00328246
				myo.Inositol	Adenine	0.890655	0.00359083
				Proline	Histidine	0.888904	0.00405409
				Arabinose	Phenylalanine	0.88854	0.00415684
				Isoleucine	Adenine	0.88843	0.00418813
				Leucine	Valine	0.887157	0.00456703
				trans.4.hydroxy.Cinnamicacid	X4.hydroxybenzoicacid	0.885208	0.00520456
				Alanine	X4.methyl.5.hydroxyethylthiazole	0.882801	0.00609622
				Gentiobiose	Idose	0.882317	0.00629042
				N.acetyl.Mannosamine	Adenine	0.882215	0.00633234
				Malicacid	D.Pantothenicacid	0.882167	0.00635197
				Phenylalanine	Valine	0.882161	0.00635442
				Phenylalanine	Malonicacid	0.882136	0.00636452
				Malicacid	myo.Inositol.1.phosphate	0.881673	0.00655763
				Gentiobiose	Uridine	0.880391	0.00711805
				Valine	Glycine	0.880188	0.00721019
				beta.2.7.anhydro.sedoheptulose	Idose	0.878246	0.0081481
				Arabinose	Leucine	0.877696	0.00843227
				Melibiose	Maltose	0.877427	0.00857392
				Glucaricacid.1.4.lactone	Idose	0.877334	0.0086239
				Gulose	Maltitol	0.876326	0.00917709
				Glucaricacid.1.4.lactone	Phosphoricacid	0.875907	0.00941578
				Maltose	Idose	0.874688	0.0101409
				Arabinose	Glucaricacid.1.4.lactone	0.874348	0.0103515
				N.acetyl.Mannosamine	Uracil	0.874014	0.0105621
				myo.Inositol	Valine	0.872575	0.0115124
				N.acetyl.Galactosamine	Uracil	0.872569	0.0115165
				trans.Ferulicacid	X3.hydroxypyridine	0.872398	0.0116343
				Melibiose	Gulose	0.872173	0.0117908
				Glucaricacid.1.4.lactone	Lactobionicacid	0.87214	0.0118133
				beta.2.7.anhydro.sedoheptulose	Xylose	0.871663	0.012152
				Leucine	Glycine	0.87159	0.0122045
				beta.2.7.anhydro.sedoheptulose	Gulose	0.871153	0.0125226
				Melibiose	Phosphoricacid	0.871072	0.012582
				Maltotriose	Idose	0.870843	0.0127525
				Leucine	Adenine	0.868417	0.0146821
				Uridine	Maltose	0.868375	0.0147179
				Xylose	Guanosine	0.867848	0.0151692
				Adenine	Glycine	0.86658	0.0163052
				beta.2.7.anhydro.sedoheptulose	Guanosine	0.865697	0.0171391
				Uridine	Maltitol	0.865499	0.0173311
				Alanine	O.1.beta.galactosyl.Sphingosine	0.865144	0.0176794
				Xylose	Spermine	0.864985	0.0178379
				Isoleucine	Uracil	0.864492	0.0183357
				Maltotriose	Maltitol	0.864185	0.0186524
				X1.O.methyl.alpha.Glucopyranoside	Citricacid	0.863907	0.0189419
				Guanosine	Idose	0.863148	0.0197543
				Spermine	Idose	0.863118	0.0197878
				Gulose	Idose	0.863014	0.0199007
				Mannose	Xylose	0.861587	0.0215197
				D.Pantothenicacid	Galactaricacid	0.861118	0.022076
				O.1.beta.galactosyl.Sphingosine	Uracil	0.860689	0.0225952
				beta.2.7.anhydro.sedoheptulose	Erythrose	0.859435	0.0241753
				Vanillicacid	X4.hydroxybenzoicacid	0.859415	0.0242002
				beta.2.7.anhydro.sedoheptulose	Maltose	0.858453	0.0254761
				Succinicacid	N.acetyl.Galactosamine	0.857606	0.0266477
				Isoleucine	Alanine	0.856737	0.027896
				D.Pantothenicacid	Ribulose	0.856384	0.0284179
				Phenylalanine	Uracil	0.856378	0.0284269
				Glucaricacid.1.4.lactone	alpha.D.Galactopyranosyl..1.4..D.galactopyranoside	0.855739	0.0293928
				Leucine	Uracil	0.854522	0.0313093
				Gulose	Uridine	0.854187	0.0318548
				Arabinose	Erythrose	0.854133	0.0319446
				beta.2.7.anhydro.sedoheptulose	Gentiobiose	0.853872	0.0323766
				N.acetyl.Galactosamine	Fumaricacid	0.852571	0.0346067
				Phenylalanine	N.acetyl.Galactosamine	0.851503	0.0365333
				Arabinose	Xylose	0.851069	0.0373426
				trans.4.hydroxy.Cinnamicacid	X3.hydroxypyridine	0.850035	0.0393339
				myo.Inositol	Arabinose	0.849917	0.0395659
				Melibiose	Isomaltose	0.849606	0.0401855
				Arabinose	Malonicacid	0.849433	0.0405331
				Malonicacid	Isoleucine	0.848592	0.0422634
				Malonicacid	Valine	0.848242	0.0430004
				Isomaltose	Idose	0.846043	0.0478961
				Succinicacid	Fumaricacid	0.844605	0.0513468
				Glucaricacid.1.4.lactone	alpha.D.Glucopyranosyl..1.6..D.glucitol	0.84372	0.0535751
				beta.2.7.anhydro.sedoheptulose	Spermine	0.843339	0.05456
				Isoleucine	Glycine	0.842903	0.0557081
				Phenylalanine	Glycine	0.842154	0.057723
				Mannose	Glycerol	0.842049	0.0580118
Corr.r	Pearson correlation value
Corr.p	Benjamini Hochberg corrected Pvalue

## Sheet: Table S8
Table S8 : Differentially expressed genes between MRS and LRS at log fold +-1 and pvalue =<0.05 along with their annotation and normalized value.
																					Normalized Expression values of medium resistant starch and low resistant starch lines
Probe	logFC	P Value	GENE_ID	GoMAPMAN	Chromosome	Interpro	GoMAPMAN	SWISSPROT	NR	Sorghum	Arabidopsis	Brachypodium	Maize	BRENDA	KINASES	Transcription_Factor	Transporter	Phosphatase	ARAMEMNON_hits		GQ01877.M	GQ01721.M	GQ01908.M	GQ02530.M	GQ01998.M	GQ01760.M	GQ01710.M	GQ01711.M	GQ02445.M	GQ02212.L	GQ01860.L	GQ01945.L	GQ01861.L	GQ02548.L	GQ02506.L
IUNQ42331	1.14567	0.0439494	LOC_Os07g37550	1.1.1.1'_'PS.lightreaction.photosystem II.LHC-II	Chr7	No_Hits	1.1.1.1'_'PS.lightreaction.photosystem II.LHC-II	4e-169_sp|P27523|CB23_HORVU Chlorophyll a-b binding protein of LHCII	0.0_gi|115472785|ref|NP_001059991.1| Os07g0562700 [Oryza sativa Japonica	Sb02g036380_similar to Chlorophyll a-b binding protein of LHCII type III, chloroplast precursor_8e-179	AT5G54270.1_Symbols:_LHCB3,_LHCB3*1_light-harvesting_chlorophyll_B-binding_protein_3_chr5:22038424-22039383_FORWARD_LENGTH=265_6e-160	Bradi1g24760_No_Description_present_4e-170	GRMZM2G057281_chlorophyll a-b binding protein of LHCII type III _6e-176	No_Hits	No_Hits	No_Hits	gnl_TC-DB_Q43381_5_B_4_1_1_PSI_type_III_chlorophyll_a/b-binding_protein_-_Arabidopsis_thaliana_(Mouse-ear_cress)__1e-40	No_Hits	No_Hits		0.713285	1.99331	2.88411	-0.549821	-0.594506	-0.28694	0.390149	-0.748135	1.56261	-1.75439	-0.306034	-1.43209	1.0411	-0.773505	-1.15934
IUNQ38986	1.09046	0.0511031	LOC_Os07g04840	1.1.1.2'_'PS.lightreaction.photosystem II.PSII polypeptide subunits	Chr7	No_Hits	1.1.1.2'_'PS.lightreaction.photosystem II.PSII polypeptide subunits	2e-135_sp|Q9SLQ8|PSBP_CUCSA Oxygen-evolving enhancer protein 2, chloroplastic	0.0_gi|115470529|ref|NP_001058863.1| Os07g0141400 [Oryza sativa Japonica	Sb02g002690_similar to 23 kDa polypeptide of photosystem II_1e-139	AT1G06680.1_Symbols:_PSBP-1,_OEE2,_PSII-P,_OE23_photosystem_II_subunit_P-1_chr1:2047940-2049186_FORWARD_LENGTH=263_5e-126	Bradi1g58160_No_Description_present_8e-136	GRMZM2G047954_No Description present_4e-141	B9S6F7_2alkenal_reductase_EC_1_3_1_74_Ricinus_communis_TrEMBL_3e-128	No_Hits	No_Hits	No_Hits	No_Hits	No_Hits		2.54774	4.26115	3.59398	0.366816	-0.370074	-0.900608	-0.978398	0.699889	3.03803	-0.756569	-0.504125	-0.977944	1.62365	-0.907511	-0.915988
IMULT02574	1.00535	0.0272553	LOC_Os07g38960	1.1.2.1'_'PS.lightreaction.photosystem I.LHC-I	Chr7	No_Hits	1.1.2.1'_'PS.lightreaction.photosystem I.LHC-I	3e-150_sp|P10708|CB12_SOLLC Chlorophyll a-b binding protein 7, chloroplastic	0.0_gi|115472983|ref|NP_001060090.1| Os07g0577600 [Oryza sativa Japonica	Sb02g037410_similar to LHCI-680, photosystem I antenna protein_2e-158	AT3G61470.1_Symbols:_LHCA2_photosystem_I_light_harvesting_complex_gene_2_chr3:22745736-22747032_FORWARD_LENGTH=257_3e-144	Bradi1g23610_No_Description_present_8e-149	GRMZM2G038519_hypothetical protein LOC100191715 _2e-157	No_Hits	No_Hits	No_Hits	gnl_TC-DB_Q9SYW8_5_B_4_1_1_Lhca2_protein_-_Arabidopsis_thaliana_(Mouse-ear_cress)__9e-145	No_Hits	No_Hits		1.57336	2.74182	1.60645	-1.27064	-0.0414815	0.347111	1.28361	-0.599367	1.04939	-0.248957	-1.9047	-1.85901	1.14257	-2.0187	-1.46036
IUNQ53909	1.45646	0.0485351	LOC_Os02g10390	1.1.2.1'_'PS.lightreaction.photosystem I.LHC-I	Chr2	No_Hits	1.1.2.1'_'PS.lightreaction.photosystem I.LHC-I	5e-147_sp|P27522|CB13_SOLLC Chlorophyll a-b binding protein 8, chloroplastic	0.0_gi|49388156|dbj|BAD25284.1| putative chlorophyll a/b-binding	Sb10g023930_similar to Type III chlorophyll a/b-binding protein_2e-155	AT1G61520.3_Symbols:_LHCA3_photosystem_I_light_harvesting_complex_gene_3_chr1:22700152-22701149_FORWARD_LENGTH=273_6e-146	Bradi3g07190_No_Description_present_3e-167	GRMZM2G010884_chlorophyll a-b binding protein 8 _8e-165	No_Hits	No_Hits	No_Hits	gnl_TC-DB_Q43381_5_B_4_1_1_PSI_type_III_chlorophyll_a/b-binding_protein_-_Arabidopsis_thaliana_(Mouse-ear_cress)__8e-145	No_Hits	No_Hits		1.92938	2.56357	3.32461	-1.33608	-1.2487	-1.5279	0.20017	-3.21808	2.4641	-2.65366	-3.14172	-3.29025	1.98171	-1.88647	-3.14939
IUNQ26761	1.01441	0.0345937	LOC_Os12g23200	1.1.2.3'_'PS.lightreaction.photosystem I.biogenesis	Chr12	No_Hits	1.1.2.3'_'PS.lightreaction.photosystem I.biogenesis	4e-127_sp|P23993|PSAL_HORVU Photosystem I reaction center subunit XI,	1e-146_gi|115488344|ref|NP_001066659.1| Os12g0420400 [Oryza sativa Japonica	Sb03g004560_similar to Photosystem I reaction center subunit XI, chloroplast precursor_2e-128	AT4G12800.1_Symbols:_PSAL_photosystem_I_subunit_l_chr4:7521469-7522493_FORWARD_LENGTH=219_2e-88	Bradi4g08020_No_Description_present_3e-119	GRMZM2G026015_hypothetical protein LOC100383080 _1e-118	No_Hits	No_Hits	No_Hits	gnl_TC-DB_Q9SUI4_5_B_4_1_1_Photosystem_I_reaction_center_subunit_XI__chloroplast_-_Arabidopsis_thaliana_(Mouse-ear_cress)__6e-89	No_Hits	No_Hits		1.14194	2.70684	2.51346	-1.10684	-1.09149	2.21044	0.397306	-0.994773	1.26394	-1.2047	0.518397	-1.15243	0.970117	-0.770482	-1.17113
IUNQ01957	1.25842	0.026471	LOC_Os07g37030	1.1.3.1'_'PS.lightreaction.cytochrome b6/f.iron sulfur subunit	Chr7	No_Hits	1.1.3.1'_'PS.lightreaction.cytochrome b6/f.iron sulfur subunit	1e-165_sp|Q69S39|UCRIA_ORYSJ Cytochrome b6-f complex iron-sulfur subunit,	6e-164_gi|115472727|ref|NP_001059962.1| Os07g0556200 [Oryza sativa Japonica	Sb09g020820_similar to Cytochrome b6-f complex iron-sulfur subunit, chloroplast precursor_1e-129	AT4G03280.1_Symbols:_PETC,_PGR1_photosynthetic_electron_transfer_C_chr4:1440314-1441717_FORWARD_LENGTH=229_9e-99	Bradi1g24980_ubiquinol-cytochrome-c_reductase_activity_(Blast2GO)_2e-139	GRMZM2G162748_hypothetical protein LOC100273354 _1e-135	A2YMJ8_plastoquinolplastocyanin_reductase_EC_1_10_9_1_Oryza_sativa_subsp__indica_TrEMBL_8e-165	No_Hits	No_Hits	gnl_TC-DB_Q9ZR03_3_D_3_5_2_Cytochrome_b6-f_complex_iron-sulfur_subunit__chloroplastic_OS=Arabidopsis_thaliana_GN=petC_PE=1_SV=1_3e-99	No_Hits	No_Hits		1.20125	2.67063	-0.0670762	0.547828	-1.43565	-1.17671	1.55026	-0.353582	0.481206	-0.270043	-2.10589	-2.24797	-0.159545	0.0398302	-1.03589
IUNQ11411	1.07907	0.00971747	LOC_Os01g48300	1.1.4'_'PS.lightreaction.ATP synthase	Chr1	No_Hits	1.1.4'_'PS.lightreaction.ATP synthase	No_Hits	0.0_gi|56201864|dbj|BAD73314.1| unknown protein [Oryza sativa Japonica	Sb03g030860_similar to Putative uncharacterized protein_0.0	AT2G31040.1_Symbols:_ATP_synthase_protein_I_-related_chr2:13209094-13211012_REVERSE_LENGTH=350_8e-132	Bradi2g46306_No_Description_present_0.0	GRMZM2G179146_hypothetical protein LOC100384340 _0.0	No_Hits	No_Hits	No_Hits	No_Hits	No_Hits	No_Hits		1.10336	0.792335	0.463283	0.146551	-0.658565	0.767427	1.27055	-0.257582	0.663718	-1.25802	-2.91519	-0.230671	-0.0694957	0.612543	-0.915996
IUNQ33770	1.10397	0.00312027	LOC_Os08g45190	1.1.40'_'PS.lightreaction.cyclic electron flow-chlororespiration	Chr8	No_Hits	1.1.40'_'PS.lightreaction.cyclic electron flow-chlororespiration	6e-51_sp|Q9SL05|PGR5_ARATH Protein PROTON GRADIENT REGULATION 5, chloroplastic	2e-82_gi|115477893|ref|NP_001062542.1| Os08g0566600 [Oryza sativa Japonica	Sb07g023470_similar to PGR5_7e-62	AT2G05620.1_Symbols:_PGR5_proton_gradient_regulation_5_chr2:2081204-2081687_REVERSE_LENGTH=133_4e-52	Bradi3g12800_No_Description_present_9e-66	GRMZM2G121494_pgr5 protein _6e-63	No_Hits	No_Hits	No_Hits	No_Hits	No_Hits	No_Hits		0.94388	0.897421	0.564699	0.247517	-2.29013	0.629404	0.922646	0.519293	2.56411	-1.68652	-2.21472	-1.51	0.0601158	-0.589248	-1.14441
IUNQ03502	1.19071	0.0596956	LOC_Os03g38950	1.1.40'_'PS.lightreaction.cyclic electron flow-chlororespiration	Chr3	No_Hits	1.1.40'_'PS.lightreaction.cyclic electron flow-chlororespiration	No_Hits	0.0_gi|115453937|ref|NP_001050569.1| Os03g0586500 [Oryza sativa Japonica	Sb01g015580_similar to Chloroplast post-illumination chlorophyll fluorescence increase protein_5e-140	AT3G15840.1_Symbols:_PIFI_post-illumination_chlorophyll_fluorescence_increase_chr3:5356782-5358418_REVERSE_LENGTH=268_2e-105	Bradi1g15400_No_Description_present_5e-151	GRMZM2G012119_hypothetical protein LOC100272863 _2e-145	No_Hits	No_Hits	No_Hits	No_Hits	No_Hits	No_Hits		1.51535	2.59905	0.158453	2.14857	-0.659761	-0.391996	1.85085	-0.166928	1.84575	-2.42895	-0.220814	-0.580473	1.79667	-0.293002	0.606851
IUNQ45466	-1.03365	0.0163479	LOC_Os05g48160	1.1.5.2'_'PS.lightreaction.other electron carrier (ox/red).ferredoxin	Chr5	No_Hits	1.1.5.2'_'PS.lightreaction.other electron carrier (ox/red).ferredoxin	No_Hits	4e-153_gi|49328038|gb|AAT58739.1| unknown protein [Oryza sativa Japonica	Sb09g027890_similar to Os05g0555300 protein_8e-70	AT4G32590.1_Symbols:_2Fe-2S_ferredoxin-like_superfamily_protein_chr4:15721417-15722776_FORWARD_LENGTH=173_1e-50	Bradi2g17200_No_Description_present_3e-57	GRMZM2G481261_electron carrier/ electron transporter/ iron ion binding protein _9e-62	No_Hits	No_Hits	No_Hits	gnl_TC-DB_Q9LU21_3_D_1_8_1_At3g16240_OS=Arabidopsis_thaliana_GN=NDF4_PE=2_SV=1_1e-32	No_Hits	No_Hits		-1.03856	-0.743688	-0.553789	0.0894699	0.328047	-0.751955	-1.05374	0.648253	-0.876884	2.48564	-0.0930672	1.39423	0.083025	-0.160634	0.0939674
IUNQ55079	1.42264	0.022839	LOC_Os12g10580	1.3.1'_'PS.calvin cycle.rubisco large subunit	Chr12	No_Hits	1.3.1'_'PS.calvin cycle.rubisco large subunit	2e-166_sp|P0C512|RBL_ORYSJ Ribulose bisphosphate carboxylase large chain	0.0_gi|108862318|gb|ABA96140.2| Ribulose bisphosphate carboxylase	Sb05g025125_similar to Ribulose bisphosphate carboxylase large chain_7e-65	ATCG00490.1_Symbols:_RBCL_ribulose-bisphosphate_carboxylases_chrC:54958-56397_FORWARD_LENGTH=479_3e-159	Bradi3g27325_No_Description_present_3e-178	GRMZM2G360821_Ribulose bisphosphate carboxylase large chain Precursor (RuBisCO large subunit)(EC 4.1.1.39)_2e-160	I6MHT9_Ribulosebisphosphate_carboxylase_EC_4_1_1_39_Leersia_japonica_TrEMBL_3e-167	No_Hits	No_Hits	No_Hits	No_Hits	No_Hits		1.59205	2.90526	0.138261	-0.0318203	-0.833816	0.0828571	0.859277	0.136956	1.10449	-0.282713	-1.98617	-1.47643	1.91257	-1.42361	-1.38716
IUNQ01561	1.37374	0.0533884	LOC_Os12g19470	1.3.2'_'PS.calvin cycle.rubisco small subunit	Chr12	No_Hits	1.3.2'_'PS.calvin cycle.rubisco small subunit	6e-91_sp|P18566|RBS2_ORYSJ Ribulose bisphosphate carboxylase small	8e-90_gi|218210|dbj|BAA00539.1| small subunit of ribulose-1,5-bisphosphate	Sb05g003480_similar to Ribulose bisphosphate carboxylase small chain, chloroplast precursor_3e-67	AT1G67090.1_Symbols:_RBCS1A_ribulose_bisphosphate_carboxylase_small_chain_1A_chr1:25048465-25049249_REVERSE_LENGTH=180_1e-61	Bradi5g04080_ribulose-bisphosphate_carboxylase_activity_(Blast2GO)_2e-83	GRMZM2G113033_hypothetical protein LOC100279574 _1e-69	I1R5Q4_Ribulosebisphosphate_carboxylase_EC_4_1_1_39_Oryza_glaberrima_TrEMBL_2e-90	No_Hits	No_Hits	No_Hits	No_Hits	No_Hits		0.398209	3.61495	2.32144	-1.02299	-0.234997	-1.98694	-1.3399	-2.44904	2.07692	-2.66831	-2.61656	-3.5005	0.808049	-2.75712	-0.383269
IUNQ49428	-1.30917	0.00385249	LOC_Os05g11360	10.1.10'_'cell wall.precursor synthesis.RHM	Chr5	No_Hits	10.1.10'_'cell wall.precursor synthesis.RHM	4e-50_sp|Q9SYM5|RHM1_ARATH Probable rhamnose biosynthetic enzyme 1	1e-139_gi|115462575|ref|NP_001054887.1| Os05g0203400 [Oryza sativa Japonica	Sb01g039340_similar to Rhamnose biosynthetic enzyme 1, putative, expressed_2e-49	AT1G78570.1_Symbols:_RHM1,_ROL1,_ATRHM1_rhamnose_biosynthesis_1_chr1:29550110-29552207_FORWARD_LENGTH=669_3e-51	Bradi2g32920_UDP-glucuronate_decarboxylase_activity_(Blast2GO)_1e-62	GRMZM2G166767_RHM1 _4e-49	B9RNP1_dTDPglucose_4,6dehydratase_EC_4_2_1_46_Ricinus_communis_TrEMBL_2e-49	No_Hits	No_Hits	No_Hits	No_Hits	No_Hits		-0.900814	-0.846246	-0.597454	0.187123	0.248346	-0.565371	-1.0229	-0.131019	-0.785233	3.16307	0.464255	0.852408	0.180833	0.0977373	0.00235367
IUNQ20364	1.06401	0.0505174	LOC_Os06g48940	10.1.30.2'_'ell wall.precursor synthesis.sugar kinases.arabinose-1-kinase	Chr6	No_Hits	10.1.30.2'_'ell wall.precursor synthesis.sugar kinases.arabinose-1-kinase	0.0_sp|O23461|ARAK_ARATH L-arabinokinase OS=Arabidopsis thaliana	0.0_gi|115469784|ref|NP_001058491.1| Os06g0702500 [Oryza sativa Japonica	Sb10g029125_similar to GHMP kinase-like_0.0	AT4G16130.1_Symbols:_ARA1,_ISA1,_ATISA1_arabinose_kinase_chr4:9120875-9127656_FORWARD_LENGTH=1039_0.0	Bradi1g34327_No_Description_present_0.0	GRMZM2G098900_No Description present_0.0	O23461_Larabinokinase_EC_2_7_1_46_Arabidopsis_thaliana_SwissProt_0.0	No_Hits	No_Hits	No_Hits	No_Hits	No_Hits		1.16676	1.20089	0.105201	4.37075	2.89788	1.75407	-0.421346	-2.01616	0.482392	-2.31548	-0.533826	-2.22	0.0532341	0.930736	0.172679
IUNQ46541	1.13467	0.0539164	LOC_Os07g36610	10.2.1'_'cell wall.cellulose synthesis.cellulose synthase	Chr7	No_Hits	10.2.1'_'cell wall.cellulose synthesis.cellulose synthase	0.0_sp|Q7XHV0|CSLF9_ORYSJ Probable mixed-linked glucan synthase 9	0.0_gi|75142434|sp|Q7XHV0.1|CSLF9_ORYSJ RecName: Full=Probable mixed-linked	Sb02g036020_similar to Putative cellulose synthase-like protein OsCslF1_0.0	AT3G03050.1_Symbols:_CSLD3,_KJK,_ATCSLD3_cellulose_synthase-like_D3_chr3:687873-691629_FORWARD_LENGTH=1145_0.0	Bradi1g25107_No_Description_present_0.0	GRMZM2G113432_Putative uncharacterized protein _0.0	B9S213_cellulose_synthase_(UDPforming)_EC_2_4_1_12_Ricinus_communis_TrEMBL_0.0	No_Hits	No_Hits	No_Hits	No_Hits	No_Hits		1.42853	1.50431	-0.884431	-1.33301	0.0699539	1.24662	1.71537	-1.15347	0.332609	-1.78632	-1.60543	-0.569336	1.29686	-0.391652	-1.65016
IUNQ24800	1.21956	0.000353683	LOC_Os06g12460	10.2.1'_'cell wall.cellulose synthesis.cellulose synthase	Chr6	No_Hits	10.2.1'_'cell wall.cellulose synthesis.cellulose synthase	0.0_sp|Q67X45|CSLA3_ORYSJ Probable mannan synthase 3 OS=Oryza sativa	0.0_gi|218197847|gb|EEC80274.1| hypothetical protein OsI_22257 [Oryza	Sb01g045850_similar to Cellulose synthase-like A4_0.0	AT5G22740.1_Symbols:_ATCSLA02,_CSLA02,_ATCSLA2,_CSLA2_cellulose_synthase-like_A02_chr5:7555379-7559866_REVERSE_LENGTH=534_0.0	Bradi1g35647_No_Description_present_0.0	GRMZM2G020742_No Description present_0.0	Q7PC76_glucomannan_4betamannosyltransferase_EC_2_4_1_32_Oryza_sativa_subsp__japonica_SwissProt_0.0	No_Hits	No_Hits	No_Hits	No_Hits	No_Hits		-0.211264	0.845212	-1.38437	0.53408	-0.4891	-0.243138	1.53937	1.00438	0.734661	-1.4225	-2.40389	-2.4866	-2.52523	0.190582	-2.60122
IUNQ20024	-1.01302	0.0213432	LOC_Os03g59340	10.2.1'_'cell wall.cellulose synthesis.cellulose synthase	Chr3	No_Hits	10.2.1'_'cell wall.cellulose synthesis.cellulose synthase	0.0_sp|Q84M43|CESA2_ORYSJ Probable cellulose synthase A catalytic	0.0_gi|115456095|ref|NP_001051648.1| Os03g0808100 [Oryza sativa Japonica	Sb02g006290_similar to Cellulose synthase-9_0.0	AT5G05170.1_Symbols:_CESA3,_IXR1,_ATCESA3,_ATH-B,_CEV1_Cellulose_synthase_family_protein_chr5:1530401-1535090_REVERSE_LENGTH=1065_0.0	Bradi1g04597_No_Description_present_0.0	GRMZM2G111642_cellulose synthase5 _0.0	Q84M43_cellulose_synthase_(UDPforming)_EC_2_4_1_12_Oryza_sativa_subsp__japonica_SwissProt_0.0	No_Hits	No_Hits	No_Hits	No_Hits	No_Hits		-0.144783	0.0176253	-0.275908	-0.264583	-1.03991	-0.293251	-0.762026	0.108685	0.578129	0.607234	3.77672	-0.879043	0.336571	0.702349	0.813208
IUNQ05504	-1.76549	0.000441252	LOC_Os07g41310	10.2.2'_'cell wall.cellulose synthesis.COBRA	Chr7	No_Hits	10.2.2'_'cell wall.cellulose synthesis.COBRA	0.0_sp|Q6Z4G8|COBL1_ORYSJ COBRA-like protein 1 OS=Oryza sativa subsp.	0.0_gi|297607586|ref|NP_001060219.2| Os07g0604300 [Oryza sativa Japonica	Sb02g038720_similar to Brittle stalk-2-like protein 6_0.0	AT5G60920.1_Symbols:_COB_COBRA-like_extracellular_glycosyl-phosphatidyl_inositol-anchored_protein_family_chr5:24511466-24513932_REVERSE_LENGTH=456_0.0	Bradi1g22037_No_Description_present_0.0	GRMZM2G167520_brittle stalk-2-like protein 6 _0.0	No_Hits	No_Hits	No_Hits	No_Hits	No_Hits	No_Hits		-1.25377	-0.962752	-1.14078	-0.826983	0.671818	-0.804046	-1.40468	0.044055	-0.24805	2.67009	1.88835	0.0577145	0.0739374	1.06429	1.04391
IUNQ24304	-1.00748	0.00163831	LOC_Os05g32110	10.2.2'_'cell wall.cellulose synthesis.COBRA	Chr5	No_Hits	10.2.2'_'cell wall.cellulose synthesis.COBRA	0.0_sp|Q60E70|COBL3_ORYSJ COBRA-like protein 3 OS=Oryza sativa subsp.	0.0_gi|115463639|ref|NP_001055419.1| Os05g0386800 [Oryza sativa Japonica	Sb01g007760_similar to Brittle stalk-2-like protein 4_0.0	AT5G60920.1_Symbols:_COB_COBRA-like_extracellular_glycosyl-phosphatidyl_inositol-anchored_protein_family_chr5:24511466-24513932_REVERSE_LENGTH=456_0.0	Bradi1g08130_No_Description_present_0.0	GRMZM2G071970_brittle stalk-2-like protein 4 _0.0	No_Hits	No_Hits	No_Hits	No_Hits	No_Hits	No_Hits		-0.214058	-0.185251	-0.272442	-0.748242	0.388653	-0.288645	-0.626362	-0.00504589	-0.0751667	2.02281	1.2745	-0.0267725	0.0294657	0.844457	0.705128
IUNQ27319	-1.49037	7.56014e-05	LOC_Os09g30486	10.5.1.1'_'cell wall.cell wall proteins.AGPs.AGP	Chr9	No_Hits	10.5.1.1'_'cell wall.cell wall proteins.AGPs.AGP	1e-63_sp|Q9SJ81|FLA7_ARATH Fasciclin-like arabinogalactan protein 7	4e-122_gi|514731339|ref|XP_004957158.1| PREDICTED: fasciclin-like arabinogalactan	Sb02g028120_similar to Putative uncharacterized protein_8e-117	AT2G04780.2_Symbols:_FLA7_FASCICLIN-like_arabinoogalactan_7_chr2:1677488-1678252_FORWARD_LENGTH=254_1e-64	Bradi4g33490_No_Description_present_2e-112	GRMZM2G174799_LOC100281204 _1e-111	No_Hits	No_Hits	No_Hits	No_Hits	No_Hits	No_Hits		-0.629427	-0.582693	-0.581415	-0.508283	0.458078	-1.38619	-1.78383	-0.0387974	-1.32501	1.13334	1.3596	0.0670748	0.66355	0.792476	0.981253
IMULT01041	-1.4484	0.00071059	LOC_Os04g37650	10.5.2'_'cell wall.cell wall proteins.proline rich proteins	Chr4	Pfam_Xyloglucan fucosyltransferase_INAVSGQQRDGDDPVAAAVEPRNDRLLGGLLSPDFDDSSCLSRYRAGLYRRQSPHAVSPHLVASLRRYESIHRRCGPGTSAYERAVERLRSPPPSNTSDAECRYLVWTPLEGLGNRMLTLTSAFLYALLTDRVLLFHHPAGEGLRDLFCEPFPGSTWTLPEGDFPFSGMQGFNARTRESLGNALRRGEGAAKDHPPPPPPWMYVHLRHDYNRNANDPRFFCDDGQDALRRVGWVVLLSDNYFVPGLFLVPRFERALSRMLPRRDAAFHHLGRYLLHPSNTVWGMVARYHASYMACANERVGIQVRSFYWARISTDELYGQIMSCAHGENILPRVTQQGPNFTAAGDQPQPAARPGRRKAVLVVS…	10.5.2'_'cell wall.cell wall proteins.proline rich proteins	3e-151_sp|Q9M5Q1|FUT1_PEA Galactoside 2-alpha-L-fucosyltransferase OS=Pisum	0.0_gi|115458658|ref|NP_001052929.1| Os04g0449200 [Oryza sativa Japonica	Sb06g018250_similar to OSIGBa0152K17.18 protein_0.0	AT1G14070.1_Symbols:_FUT7_fucosyltransferase_7_chr1:4818548-4820150_FORWARD_LENGTH=509_2e-148	Bradi5g11770_Similar_to_fucosyltransferase_CAZy_family_GT37;AliasBdGT37A16_0.0	GRMZM2G412727_No Description present_0.0	B9S905_galactoside_2alphaLfucosyltransferase_EC_2_4_1_69_Ricinus_communis_TrEMBL_8e-156	No_Hits	No_Hits	No_Hits	No_Hits	No_Hits		-1.31632	-1.34766	-0.257447	0.0242462	0.441861	-0.860366	-2.05552	0.660477	-0.179741	1.81898	1.05659	0.99776	0.479658	0.521586	0.934878
IUNQ46815	-1.31384	5.25965e-05	LOC_Os09g31450	10.6.3'_'cell wall.degradation.pectate lyases and polygalacturonases	Chr9	No_Hits	10.6.3'_'cell wall.degradation.pectate lyases and polygalacturonases	1e-73_sp|Q8GT95|PGIP1_ORYSJ Polygalacturonase inhibitor 1 OS=Oryza	0.0_gi|222641823|gb|EEE69955.1| hypothetical protein OsJ_29841 [Oryza	Sb02g028440_similar to Putative uncharacterized protein_2e-160	AT5G06860.1_Symbols:_PGIP1,_ATPGIP1_polygalacturonase_inhibiting_protein_1_chr5:2132373-2133434_FORWARD_LENGTH=330_9e-62	Bradi4g33790_No_Description_present_5e-155	GRMZM2G038051_polygalacturonase inhibitor 1 _7e-157	B9T2C7_2alkenal_reductase_EC_1_3_1_74_Ricinus_communis_TrEMBL_4e-62	No_Hits	No_Hits	No_Hits	No_Hits	No_Hits		-0.9329	-0.893459	-0.670982	-0.320971	0.315077	-0.874083	-1.27735	0.207627	-0.668077	1.56364	0.843709	0.794873	0.520395	0.307831	0.912198
IMULT02550	-1.34304	0.00072043	LOC_Os06g05209	10.6.3'_'cell wall.degradation.pectate lyases and polygalacturonases	Chr6	No_Hits	10.6.3'_'cell wall.degradation.pectate lyases and polygalacturonases	1e-172_sp|P40973|PLY_LILLO Pectate lyase OS=Lilium longiflorum PE=2	0.0_gi|115466364|ref|NP_001056781.1| Os06g0144200 [Oryza sativa Japonica	Sb10g003090_similar to Pectate lyase homolog_0.0	AT5G15110.1_Symbols:_Pectate_lyase_family_protein_chr5:4895966-4897682_FORWARD_LENGTH=472_7e-164	Bradi1g37280_pectate_lyase_activity_(Blast2GO)_2e-177	GRMZM2G323418_hypothetical protein LOC100280002 (LOC100280002), mRNA_0.0	Q43862_pectate_lyase_EC_4_2_2_2_Zea_mays_TrEMBL_0.0	No_Hits	No_Hits	No_Hits	No_Hits	No_Hits		-1.23647	-0.593115	-0.326983	-0.222309	0.935608	-0.970821	-0.84594	0.849494	-0.864372	1.11519	1.81907	1.23086	0.280344	0.488889	1.27117
IUNQ08051	-1.40639	0.0053265	LOC_Os02g03750	10.6.3'_'cell wall.degradation.pectate lyases and polygalacturonases	Chr2	No_Hits	10.6.3'_'cell wall.degradation.pectate lyases and polygalacturonases	6e-116_sp|P35336|PGLR_ACTDE Polygalacturonase OS=Actinidia deliciosa	0.0_gi|115444007|ref|NP_001045783.1| Os02g0130200 [Oryza sativa Japonica	Sb04g002530_similar to Os02g0130200 protein_0.0	AT1G23460.1_Symbols:_Pectin_lyase-like_superfamily_protein_chr1:8327382-8329622_FORWARD_LENGTH=460_2e-161	Bradi3g02850_Glycosyl_hydrolase_(GH),_subfamily_GH28;AliasBdGH28_31_0.0	GRMZM5G831200_No Description present_0.0	B9SH91_galacturan_1,4alphagalacturonidase_EC_3_2_1_67_Ricinus_communis_TrEMBL_2e-157	No_Hits	No_Hits	No_Hits	No_Hits	No_Hits		-1.60248	-1.47015	-1.64746	0.538177	0.513144	-1.43225	-1.56283	0.324892	-0.266645	0.0152845	2.07489	1.55401	0.945334	0.341268	-0.528733
IUNQ04080	1.05528	0.00807831	LOC_Os06g08090	10.6'_'cell wall.degradation	Chr6	No_Hits	10.6'_'cell wall.degradation	0.0_sp|Q9FZP1|HPSE3_ARATH Heparanase-like protein 3 OS=Arabidopsis	0.0_gi|115466736|ref|NP_001056967.1| Os06g0179000 [Oryza sativa Japonica	Sb10g005260_similar to Putative beta-glucuronidase_0.0	AT5G34940.2_Symbols:_AtGUS3,_GUS3_glucuronidase_3_chr5:13235912-13238718_REVERSE_LENGTH=536_0.0	Bradi1g47760_Glycosyl_hydrolase_(GH),_subfamily_GH79;AliasBdGH79_2_0.0	GRMZM2G148167_hypothetical protein LOC100193781 _0.0	A2Y9Y7_betaglucuronidase_EC_3_2_1_31_Oryza_sativa_subsp__indica_TrEMBL_0.0	No_Hits	No_Hits	No_Hits	No_Hits	No_Hits		1.32247	1.00124	1.99715	0.675627	3.06839	1.51776	0.214386	-1.35048	0.970884	-1.4779	-1.32137	-1.51719	0.532384	0.545088	-0.684968
IUNQ04373	-1.20959	0.00650681	LOC_Os04g51460	10.7'_'cell wall.modification	Chr4	No_Hits	10.7'_'cell wall.modification	8e-106_sp|P24806|XTH24_ARATH Xyloglucan endotransglucosylase/hydrolase	0.0_gi|115460374|ref|NP_001053787.1| Os04g0604300 [Oryza sativa Japonica	Sb06g027670_similar to Xyloglucan endotransglycosylase_1e-156	AT4G30270.1_Symbols:_MERI5B,_MERI-5,_XTH24,_SEN4_xyloglucan_endotransglucosylase/hydrolase_24_chr4:14819445-14820448_REVERSE_LENGTH=269_6e-107	Bradi5g20742_No_Description_present_1e-138	GRMZM2G142857_No Description present_8e-152	Q9LLC2_xyloglucan:xyloglucosyl_transferase_EC_2_4_1_207_Asparagus_officinalis_TrEMBL_1e-109	No_Hits	No_Hits	No_Hits	No_Hits	No_Hits		-0.488821	-0.796683	-1.6424	-1.34814	0.0983744	-0.92583	-1.77551	0.435738	0.287768	1.13334	1.77304	-0.608396	0.156039	0.818014	0.187422
IUNQ33649	1.13051	0.00127717	LOC_Os03g04020	10.7'_'cell wall.modification	Chr3	No_Hits	10.7'_'cell wall.modification	0.0_sp|Q10S70|EXLA1_ORYSJ Expansin-like A1 OS=Oryza sativa subsp.	0.0_gi|115450535|ref|NP_001048868.1| Os03g0132200 [Oryza sativa Japonica	Sb01g048190_similar to Expansin-like A1 precursor_3e-151	AT3G45970.1_Symbols:_ATEXLA1,_EXPL1,_ATEXPL1,_ATHEXP_BETA_2.1,_EXLA1_expansin-like_A1_chr3:16896238-16897189_FORWARD_LENGTH=265_3e-92	Bradi1g76260_No_Description_present_3e-152	GRMZM2G095968_expansin-like 3 _7e-142	No_Hits	No_Hits	No_Hits	No_Hits	No_Hits	No_Hits		0.670023	0.477493	0.911735	-0.76893	-0.661123	1.22266	0.110923	0.268669	0.654695	-0.792013	-0.77969	-1.31056	-0.206641	-0.495693	-1.14201
IUNQ25814	-1.91474	9.33263e-05	LOC_Os02g42650	10.7'_'cell wall.modification	Chr2	No_Hits	10.7'_'cell wall.modification	0.0_sp|Q0DZ85|EXB16_ORYSJ Expansin-B16 OS=Oryza sativa subsp. japonica	0.0_gi|122171128|sp|Q0DZ85.1|EXB16_ORYSJ RecName: Full=Expansin-B16;	Sb04g027230_similar to Os02g0639500 protein_3e-166	AT4G28250.1_Symbols:_ATEXPB3,_EXPB3,_ATHEXP_BETA_1.6_expansin_B3_chr4:14000446-14001945_REVERSE_LENGTH=264_1e-127	Bradi3g49850_No_Description_present_5e-162	GRMZM2G169967_beta-expansin 3 _2e-164	No_Hits	No_Hits	No_Hits	No_Hits	No_Hits	No_Hits		-1.20969	-0.950722	-0.415371	-0.552143	-0.210719	-0.548812	-1.38089	0.654258	-0.923561	3.56388	1.63029	1.07995	0.787758	0.297784	1.41672
IMULT00167	-1.08884	0.00460944	LOC_Os02g16809	10.7'_'cell wall.modification	Chr2	ProSiteProfiles_Expansin, family-45 endoglucanase-like domain profile._GGACGYGNLYSQGYGTRNAALSTALFNDGASCGQCYKIACDRKRAPQWCKPGVTVTITATNFCPPNWNLPSDNGGWCNPPRPHFDMAQPAWEKIGVYSAGIIPVIYQRVPCVKKGG_PRINTS_Expansin signature_WEKIGVYSAGIIPV_PRINTS_Expansin signature_RKRAPQWCKPGV_PRINTS_Expansin signature_GYGTRNAALSTALFN_PRINTS_Expansin signature_NVVPPGWKFGQTFASKL_PRINTS_Expansin signature_AQWHSLAYLTGQGLSFRVT…	10.7'_'cell wall.modification	0.0_sp|Q4PR43|EXP23_ORYSJ Expansin-A23 OS=Oryza sativa subsp. japonica	0.0_gi|115502182|sp|Q4PR43.2|EXP23_ORYSJ RecName: Full=Expansin-A23;	Sb04g010170_similar to Expansin-A23 precursor_2e-147	AT1G20190.1_Symbols:_ATEXPA11,_EXP11,_ATEXP11,_ATHEXP_ALPHA_1.14,_EXPA11_expansin_11_chr1:6998762-6999710_REVERSE_LENGTH=252_6e-115	Bradi3g19500_No_Description_present_2e-149	GRMZM2G088791_No Description present_2e-145	No_Hits	No_Hits	No_Hits	No_Hits	No_Hits	No_Hits		-0.503756	-1.3881	-0.764343	-0.930379	0.392746	-1.41637	-0.802089	0.859888	-1.98588	-0.470135	0.491033	1.1563	1.7627	0.461701	0.308702
IUNQ08491	-2.99372	2.91491e-06	LOC_Os03g28090	10.8.1'_'cell wall.pectin*esterases.PME	Chr3	No_Hits	10.8.1'_'cell wall.pectin*esterases.PME	2e-141_sp|Q7Y201|PME13_ARATH Probable pectinesterase/pectinesterase	0.0_gi|115453411|ref|NP_001050306.1| Os03g0399000 [Oryza sativa Japonica	Sb01g033140_similar to Putative uncharacterized protein_0.0	AT2G26450.1_Symbols:_Plant_invertase/pectin_methylesterase_inhibitor_superfamily_chr2:11251279-11253446_FORWARD_LENGTH=614_2e-142	Bradi1g60380_pectin_methylesterase_(PME)_0.0	GRMZM2G062996_No Description present_0.0	Q84MV1_pectinesterase_EC_3_1_1_11_Oryza_sativa_subsp__japonica_TrEMBL_0.0	No_Hits	No_Hits	No_Hits	No_Hits	No_Hits		-1.28723	-1.67825	-1.29942	-0.485135	-0.489092	-1.3066	-3.5137	0.521228	-1.65042	2.73898	2.26539	1.6281	1.23891	1.00334	1.96333
IUNQ45013	1.27543	0.00840621	LOC_Os01g66850	10.8.2'_'cell wall.pectin*esterases.acetyl esterase	Chr1	SUPERFAMILY_-_LRIWEAVINELMGKGLATAKQAILSGCSAGGLAALLHCNDFYARFSKEVSAKCLPDAGFFLDIASFCSSEDLSGERHMWSVFNGTVHLQNVTQVLSKDCLAKKDPTECFFPAELVKSITAPTLILNSAYDSW_Pfam_Pectinacetylesterase_LAAAVARSVDGVELTLLTGAREKGAVCLDGSPPGYHLQRGFGSGEHSWFIHLQGGAWCNTIEDCSKRKMSAYGSSKFMRAVEFNGILSNDQQLNSDFYNWNRVFIRYCDGASFSGDGEAQDQDGSTLHFRGLRIWEAVINELMGKGLATAKQAILSGCSAGGLAALLHCNDFYARFSKEVSAKCLPDAGFFLDIASFCSSEDLSGERHMWSVFNGTVHLQNVTQVL…	10.8.2'_'cell wall.pectin*esterases.acetyl esterase	No_Hits	0.0_gi|125572942|gb|EAZ14457.1| hypothetical protein OsJ_04378 [Oryza	Sb03g007930_similar to Putative uncharacterized protein_2e-158	AT3G62060.1_Symbols:_Pectinacetylesterase_family_protein_chr3:22980123-22982734_FORWARD_LENGTH=419_7e-134	Bradi1g50397_No_Description_present_0.0	GRMZM2G329002_hypothetical protein LOC100382269 (LOC100382269), mRNA_0.0	K7QE48_carboxylesterase_EC_3_1_1_1_uncultured_bacterium_TrEMBL_9e-06	No_Hits	No_Hits	No_Hits	No_Hits	No_Hits		1.50991	3.10497	2.49556	0.39747	-0.661382	1.12848	0.346376	-0.563349	2.61831	-0.688262	-0.614084	-0.538522	1.51337	-0.67004	-0.24035
IUNQ25564	-1.17708	0.017942	LOC_Os01g21630	10.8.2'_'cell wall.pectin*esterases.acetyl esterase	Chr1	Pfam_Pectinacetylesterase_RRAADVMVPITILNSAVDKGAVCMDGTPPAYHLDPGSGGGNRSWVVNLEGGGWCNNARTCRFRTASRHGSSDHMERRIAFTGIMSSAAADNPDFHSWNRVKIRYCDSGSFAGDAFNEGLKLQFRGQRIWGAVIQHLLDVGMASAEHVLLTGCSAGGLAAILHCDQLRALLPAAATVKCLSDGGLFLDAVDVAGGRSLRSYYGDVVGLQAVAPNLPETCTDHLDATSCFFPQNIIDGIKTPIFLLNAAYDVWQIEQSLAPNAADTSGTWRVCKFNRAACNASQLQFLQGFRDQMVAAVRVFSESRSNGLFINSCFAHCQSELTATWNGGSPALQNKGIAKSVGDWYFGRAEVKA_Gene3D_-_AVIQHLLDVG…	10.8.2'_'cell wall.pectin*esterases.acetyl esterase	No_Hits	0.0_gi|115436256|ref|NP_001042886.1| Os01g0319000 [Oryza sativa Japonica	Sb03g013080_similar to Putative pectinacetylesterase_0.0	AT2G46930.1_Symbols:_Pectinacetylesterase_family_protein_chr2:19283625-19286090_FORWARD_LENGTH=416_2e-174	Bradi2g12057_No_Description_present_0.0	GRMZM2G164134_carboxylic ester hydrolase _0.0	K7QE48_carboxylesterase_EC_3_1_1_1_uncultured_bacterium_TrEMBL_7e-13	No_Hits	No_Hits	No_Hits	No_Hits	No_Hits		-1.07922	-0.840198	-0.86868	0.477567	1.04765	-0.212375	-0.681481	0.086894	-1.21993	3.56584	0.512612	1.09915	0.475844	-0.290928	0.282266
IUNQ52000	1.30621	0.0203197	LOC_Os08g10010	11.1.15'_'lipid metabolism.FA synthesis and FA elongation.ACP desaturase	Chr8	No_Hits	11.1.15'_'lipid metabolism.FA synthesis and FA elongation.ACP desaturase	0.0_sp|Q6Z1I5|STAD7_ORYSJ Acyl-[acyl-carrier-protein] desaturase	0.0_gi|115475225|ref|NP_001061209.1| Os08g0200100 [Oryza sativa Japonica	Sb07g005670_similar to Putative uncharacterized protein_0.0	AT3G02610.1_Symbols:_Plant_stearoyl-acyl-carrier-protein_desaturase_family_protein_chr3:555665-557458_FORWARD_LENGTH=413_3e-149	Bradi3g17670_acyl-[acyl-carrier-protein]_desaturase_activity_(Blast2GO)_0.0	GRMZM2G119305_hypothetical protein LOC100382139 _0.0	A2YS76_acyl[acylcarrierprotein]_desaturase_EC_1_14_19_2_Oryza_sativa_subsp__indica_SwissProt_0.0	No_Hits	No_Hits	No_Hits	No_Hits	No_Hits		0.900026	1.26846	-1.73033	1.20604	1.2067	-1.78036	2.06949	0	2.16249	-0.978831	-2.71851	-2.68713	-0.423978	-0.158078	0.314545
IUNQ29423	-1.15512	0.00439017	LOC_Os04g36800	11.1.3'_'lipid metabolism.FA synthesis and FA elongation.ketoacyl ACP synthase	Chr4	No_Hits	11.1.3'_'lipid metabolism.FA synthesis and FA elongation.ketoacyl ACP synthase	0.0_sp|P23902|KASC1_HORVU 3-oxoacyl-[acyl-carrier-protein] synthase	0.0_gi|215767999|dbj|BAH00228.1| unnamed protein product [Oryza sativa	Sb10g006430_similar to Putative 3-oxoacyl-[acyl-carrier-protein] synthase I, chloroplast_0.0	AT5G46290.1_Symbols:_KASI,_KAS1_3-ketoacyl-acyl_carrier_protein_synthase_I_chr5:18774439-18776629_REVERSE_LENGTH=473_0.0	Bradi5g11060_3-oxoacyl-[acyl-carrier-protein]_synthase_activity_(Blast2GO)_0.0	GRMZM2G012863_hypothetical protein LOC100279707 _0.0	P23902_betaketoacyl[acylcarrierprotein]_synthase_I_EC_2_3_1_41_Hordeum_vulgare_SwissProt_0.0	No_Hits	No_Hits	No_Hits	No_Hits	No_Hits		-0.356858	-1.12632	-0.579601	-0.0094552	0.747908	-1.2021	-1.04732	1.22453	0.0253081	0.935596	3.08709	0.260889	1.70064	0.78333	0.447489
IUNQ22978	-1.08158	0.0237988	LOC_Os04g36800	11.1.3'_'lipid metabolism.FA synthesis and FA elongation.ketoacyl ACP synthase	Chr4	No_Hits	11.1.3'_'lipid metabolism.FA synthesis and FA elongation.ketoacyl ACP synthase	0.0_sp|P23902|KASC1_HORVU 3-oxoacyl-[acyl-carrier-protein] synthase	0.0_gi|215767999|dbj|BAH00228.1| unnamed protein product [Oryza sativa	Sb10g006430_similar to Putative 3-oxoacyl-[acyl-carrier-protein] synthase I, chloroplast_0.0	AT5G46290.1_Symbols:_KASI,_KAS1_3-ketoacyl-acyl_carrier_protein_synthase_I_chr5:18774439-18776629_REVERSE_LENGTH=473_0.0	Bradi5g11060_3-oxoacyl-[acyl-carrier-protein]_synthase_activity_(Blast2GO)_0.0	GRMZM2G012863_hypothetical protein LOC100279707 _0.0	P23902_betaketoacyl[acylcarrierprotein]_synthase_I_EC_2_3_1_41_Hordeum_vulgare_SwissProt_0.0	No_Hits	No_Hits	No_Hits	No_Hits	No_Hits		-0.276062	-1.18321	-0.854929	-0.0199232	2.57989	-0.844871	-1.49539	0.941012	-0.0418601	1.38908	2.60002	0.146817	1.81138	0.718748	0.656604
IUNQ05945	1.24243	0.00227647	LOC_Os03g19240	11.1.8'_'lipid metabolism.FA synthesis and FA elongation.acyl coa ligase	Chr3	No_Hits	11.1.8'_'lipid metabolism.FA synthesis and FA elongation.acyl coa ligase	0.0_sp|Q8VZF1|AEE7_ARATH Acetate/butyrate--CoA ligase AAE7, peroxisomal	0.0_gi|215769242|dbj|BAH01471.1| unnamed protein product [Oryza sativa	Sb01g037610_similar to Os03g0305000 protein_0.0	AT3G16910.1_Symbols:_AAE7,_ACN1_acyl-activating_enzyme_7_chr3:5773231-5775411_REVERSE_LENGTH=569_0.0	Bradi1g64640_AMP_binding_(Blast2GO)_0.0	GRMZM2G013783_hypothetical protein LOC100191849 _0.0	B9RZM6_OsuccinylbenzoateCoA_ligase_EC_6_2_1_26_Ricinus_communis_TrEMBL_0.0	No_Hits	No_Hits	gnl_TC-DB_P31552_4_C_1_1_6_PROBABLE_CROTONOBETAINE/CARNITINE-COA_LIGASE_(EC_6_3_2_-)_-_Escherichia_coli__6e-40	No_Hits	No_Hits		0.791026	1.42527	0.929098	-0.337675	-0.0116253	0.0856438	1.72689	0.247727	0.369347	-1.18563	-1.33801	-0.572133	0.486098	0	-1.15671
IUNQ07105	1.13972	0.0078277	LOC_Os06g06350	11.1.9'_'lipid metabolism.FA synthesis and FA elongation.long chain fatty acid CoA ligase	Chr6	No_Hits	11.1.9'_'lipid metabolism.FA synthesis and FA elongation.long chain fatty acid CoA ligase	0.0_sp|Q9T0A0|LACS4_ARATH Long chain acyl-CoA synthetase 4 OS=Arabidopsis	0.0_gi|218197623|gb|EEC80050.1| hypothetical protein OsI_21752 [Oryza	Sb10g003970_similar to Putative acyl-CoA synthetase_0.0	AT4G23850.1_Symbols:_LACS4_AMP-dependent_synthetase_and_ligase_family_protein_chr4:12403720-12408263_REVERSE_LENGTH=666_0.0	Bradi1g48780_acetate-CoA_ligase_activity,_long-chain-fatty-acid-CoA_ligase_activity_(Blast2GO)_0.0	GRMZM5G812228_ACS-like protein _0.0	Q9T0A0_longchainfattyacidCoA_ligase_EC_6_2_1_3_Arabidopsis_thaliana_SwissProt_0.0	No_Hits	No_Hits	gnl_TC-DB_Q9XIA9_4_C_1_1_14_Long_chain_acyl-CoA_synthetase_2_OS=Arabidopsis_thaliana_GN=LACS2_PE=2_SV=1_0.0	No_Hits	No_Hits		1.49282	0.768987	-0.380249	-0.0856566	-0.174392	0.653696	1.91617	1.24287	-0.115711	-3.11482	-1.41291	-0.633019	-0.139501	0.972435	-1.0666
IUNQ09457	1.86221	0.0223242	LOC_Os07g23430	11.2.4'_'lipid metabolism.FA desaturation.omega 6 desaturase	Chr7	No_Hits	11.2.4'_'lipid metabolism.FA desaturation.omega 6 desaturase	9e-175_sp|P48631|FD6E2_SOYBN Omega-6 fatty acid desaturase, endoplasmic	0.0_gi|297607087|ref|NP_001059467.2| Os07g0417200 [Oryza sativa Japonica	Sb04g029920_similar to Delta-12 fatty acid desaturase_0.0	AT3G12120.2_Symbols:_FAD2_fatty_acid_desaturase_2_chr3:3860592-3861743_REVERSE_LENGTH=383_1e-170	Bradi3g53370_No_Description_present_0.0	GRMZM2G169240_No Description present_0.0	A0T1K2_DELTA12fatty_acid_dehydrogenase_EC_1_14_99_33_Ricinus_communis_TrEMBL_2e-177	No_Hits	No_Hits	No_Hits	No_Hits	No_Hits		4.13011	2.31937	-1.76903	1.27808	-0.556631	2.33309	5.90348	-0.483106	2.09418	-0.801428	-0.171936	-0.747598	-1.11467	-0.97499	-1.77297
IUNQ15487	1.26302	0.00496356	LOC_Os01g72940	11.3.8'_'lipid metabolism.Phospholipid synthesis.phosphatidylserine decarboxylase	Chr1	SMART_EF-hand, calcium binding motif_KIEELFRQADKNGDGIVDMDELAALLANQ_SMART_EF-hand, calcium binding motif_FARRVLAIVDYNEDGELSLSEFSDLMKAF_Pfam_EF-hand domain pair_VLAIVDYNEDGELSLSEFSDLMKAFGNKLAVAKIEELFRQADKNGDGIVDMDELAAL_Gene3D_-_ETEQSFARRVLAIVDYNEDGELSLSEFSDLMKAFGNKLAVAKIEELFRQADKNG_Gene3D_-_DGIVDMDELAALLANQQEKEPLISNCPVCGEILGKHDKINDMI_TIGRFAM_PS_decarb: phosphatidylserine decarboxylase_TFNEFFVRQLKPG…	11.3.8'_'lipid metabolism.Phospholipid synthesis.phosphatidylserine decarboxylase	1e-78_sp|O14111|PSD3_SCHPO Phosphatidylserine decarboxylase proenzyme	0.0_gi|218189776|gb|EEC72203.1| hypothetical protein OsI_05287 [Oryza	Sb03g046500_similar to Phosphatidylserine decarboxylase-like_0.0	AT4G25970.1_Symbols:_PSD3_phosphatidylserine_decarboxylase_3_chr4:13184240-13189139_FORWARD_LENGTH=635_0.0	Bradi2g61400_phosphatidylserine_decarboxylase_activity_(Blast2GO)_0.0	GRMZM2G133885_hypothetical protein LOC100275554 _0.0	B9SKC6_phosphatidylserine_decarboxylase_EC_4_1_1_65_Ricinus_communis_TrEMBL_0.0	No_Hits	No_Hits	No_Hits	No_Hits	No_Hits		1.59283	1.27661	-0.692021	-2.08839	-0.983621	-0.88996	1.06369	0.7669	1.23127	-2.18288	-1.93277	-0.317734	-0.350369	-2.76556	-2.85484
IUNQ35508	-1.03679	0.0122657	LOC_Os03g52570	11.3'_'lipid metabolism.Phospholipid synthesis	Chr3	No_Hits	11.3'_'lipid metabolism.Phospholipid synthesis	4e-169_sp|O80437|GPAT6_ARATH Glycerol-3-phosphate 2-O-acyltransferase	0.0_gi|29788867|gb|AAP03413.1| hypothetical protein [Oryza sativa	Sb01g008880_similar to Putative uncharacterized protein_0.0	AT2G38110.1_Symbols:_ATGPAT6,_GPAT6_glycerol-3-phosphate_acyltransferase_6_chr2:15952816-15955364_REVERSE_LENGTH=501_3e-170	Bradi1g09480_acyltransferase_activity_(Blast2GO)_0.0	GRMZM2G147917_No Description present_0.0	B9S2F2_glycerol3phosphate_1Oacyltransferase_EC_2_3_1_15_Ricinus_communis_TrEMBL_0.0	No_Hits	No_Hits	No_Hits	No_Hits	No_Hits		-1.48165	-1.41496	-1.19913	-0.304227	0.689207	-0.242318	-1.78202	0.554362	-0.436748	1.13677	1.1643	0.119065	-0.47017	-0.207816	1.00335
IUNQ44358	-1.18151	0.000755682	LOC_Os12g37600	11.3'_'lipid metabolism.Phospholipid synthesis	Chr12	No_Hits	11.3'_'lipid metabolism.Phospholipid synthesis	3e-137_sp|Q9SYJ2|GPAT3_ARATH Probable glycerol-3-phosphate acyltransferase	0.0_gi|115489094|ref|NP_001067034.1| Os12g0563000 [Oryza sativa Japonica	Sb08g018310_similar to Acyltransferase family protein_0.0	AT4G01950.1_Symbols:_ATGPAT3,_GPAT3_glycerol-3-phosphate_acyltransferase_3_chr4:844597-846710_REVERSE_LENGTH=520_2e-138	Bradi4g04550_acyltransferase_activity_(Blast2GO)_0.0	GRMZM2G033767_No Description present_0.0	Q9SYJ2_glycerol3phosphate_1Oacyltransferase_EC_2_3_1_15_Arabidopsis_thaliana_SwissProt_2e-136	No_Hits	No_Hits	No_Hits	No_Hits	No_Hits		-1.17064	-0.80809	0.0247321	-0.545388	0.162578	-0.433723	-2.31053	0.151587	0	1.12614	1.0367	0.95765	0.171325	0.541532	0.779124
IUNQ35104	1.01956	0.016268	LOC_Os02g03230	11.6'_'lipid metabolism.lipid transfer proteins etc	Chr2	No_Hits	11.6'_'lipid metabolism.lipid transfer proteins etc	No_Hits	0.0_gi|218189961|gb|EEC72388.1| hypothetical protein OsI_05667 [Oryza	Sb04g002070_similar to Putative uncharacterized protein_0.0	AT1G64720.1_Symbols:_CP5_Polyketide_cyclase/dehydrase_and_lipid_transport_superfamily_protein_chr1:24046887-24048537_REVERSE_LENGTH=385_3e-154	Bradi3g02410_No_Description_present_0.0	GRMZM2G133958_hypothetical protein LOC100274389 _0.0	No_Hits	No_Hits	No_Hits	No_Hits	No_Hits	No_Hits		1.40949	1.28435	-0.419765	-0.482264	0.142863	-0.282206	2.3241	-0.124005	0.615994	-0.343294	-1.05673	-1.08929	-0.691258	0.178868	-0.208692
IUNQ45453	1.22949	0.00278722	LOC_Os03g57090	11.8.1'_'lipid metabolism.'exotics' (steroids, squalene etc).sphingolipids	Chr3	Pfam_Arv1-like family_RCVGCGRRVKTLYMQYSPGNIRLMKCDTCKAVADPYIECEFMIILIDLILHKTRAYRHLLFNKLRIYSSLDKGVLVLSILTHLVLDAFRISFSRGNIADGDSSINIFSAILNCSKVLGDALLGNIVFMTMLFLEVQFILKLSFDIRRYREVLLAVIISSYFKLFLMAMMVWEFPSSVIFFVEISVLSSNTVAL_____________	11.8.1'_'lipid metabolism.'exotics' (steroids, squalene etc).sphingolipids	No_Hits	8e-130_gi|218193855|gb|EEC76282.1| hypothetical protein OsI_13785 [Oryza	Sb01g006130_similar to Os03g0784300 protein_3e-130	AT1G01020.1_Symbols:_ARV1_Arv1-like_protein_chr1:6915-8666_REVERSE_LENGTH=245_1e-58	Bradi1g06590_No_Description_present_3e-131	GRMZM2G058496_hypothetical protein LOC100277009 _1e-124	B0EIP4_dolichyldiphosphatase_EC_3_6_1_43_Entamoeba_dispar_(strain_ATCC_PRA260_/_SAW760)_TrEMBL_6e-10	No_Hits	No_Hits	No_Hits	No_Hits	No_Hits		1.08112	0.820412	0.419042	-1.40904	-0.42766	0.719916	1.87111	0.795238	0.606	-2.47424	-3.16361	-0.901548	-0.584741	0.849223	-1.02806
IUNQ04906	1.0579	0.00882894	LOC_Os03g59070	11.8.1'_'lipid metabolism.'exotics' (steroids, squalene etc).sphingolipids	Chr3	No_Hits	11.8.1'_'lipid metabolism.'exotics' (steroids, squalene etc).sphingolipids	No_Hits	0.0_gi|115456055|ref|NP_001051628.1| Os03g0805400 [Oryza sativa Japonica	Sb01g004520_similar to Putative phosphatase_0.0	AT3G58490.1_Symbols:_Phosphatidic_acid_phosphatase_(PAP2)_family_protein_chr3:21633065-21635057_FORWARD_LENGTH=416_3e-180	Bradi1g04840_dolichyldiphosphatase_activity_(Blast2GO)_0.0	GRMZM2G062377_hypothetical protein LOC100279941 _0.0	Q0WUC2_phosphatidate_phosphatase_EC_3_1_3_4_Arabidopsis_thaliana_TrEMBL_1e-140	No_Hits	No_Hits	No_Hits	No_Hits	No_Hits		0.730545	0.214412	0.976668	-0.419219	-0.884387	0.694312	1.18039	-0.697566	1.16644	-3.3975	-0.522872	-1.77012	-0.135326	0.222688	-3.4436
IUNQ24349	-1.08146	0.00128976	LOC_Os07g01150	11.8.2'_'lipid metabolism.'exotics' (steroids, squalene etc).methylsterol monooxygenase	Chr7	Pfam_Fatty acid hydroxylase superfamily_VLFFFVLEDFIFYWGHRALHTKWLYQHVHSVHHEYATPFGLTSEYAHPAEILFLGFATVAGPALTGPHLFTLWVWMVLRVLETVEAHSGYHFPWSPSNFLPLYGGAEFHDYHHR_____________	11.8.2'_'lipid metabolism.'exotics' (steroids, squalene etc).methylsterol monooxygenase	3e-148_sp|Q9ZW22|SMO21_ARATH Methylsterol monooxygenase 2-1 OS=Arabidopsis	0.0_gi|115470159|ref|NP_001058678.1| Os07g0101500 [Oryza sativa Japonica	Sb01g048370_similar to Sterol desaturase family protein, expressed_2e-172	AT2G29390.2_Symbols:_ATSMO2_sterol_4-alpha-methyl-oxidase_2-2_chr2:12610758-12612799_REVERSE_LENGTH=260_5e-153	Bradi4g09090_C-4_methylsterol_oxidase_activity_(Blast2GO)_2e-168	GRMZM2G000531_LOC542766 _1e-170	B9S3D6_methylsterol_monooxygenase_EC_1_14_13_72_Ricinus_communis_TrEMBL_2e-147	No_Hits	No_Hits	No_Hits	No_Hits	No_Hits		-0.807041	-0.656303	-0.0522013	-0.0742683	0.353941	-0.875337	-0.869034	0.433302	-0.60412	1.1276	0.82467	1.84009	0.0885382	0.0305843	0.627994
IUNQ10107	1.03758	0.0221895	LOC_Os09g34090	11.8.5'_'lipid metabolism.'exotics' (steroids, squalene etc).squalene monooxygenase	Chr9	No_Hits	11.8.5'_'lipid metabolism.'exotics' (steroids, squalene etc).squalene monooxygenase	2e-112_sp|Q67ZE1|HSDD2_ARATH 3beta-hydroxysteroid-dehydrogenase/decarboxylase	0.0_gi|50725372|dbj|BAD34444.1| 3-beta-hydroxysteroid dehydrogenase-like	Sb02g029890_similar to 3-beta-hydroxysteroid dehydrogenase-like_0.0	AT2G26260.1_Symbols:_AT3BETAHSD/D2,_3BETAHSD/D2_3beta-hydroxysteroid-dehydrogenase/decarboxylase_isoform_2_chr2:11178237-11182872_FORWARD_LENGTH=564_2e-113	Bradi4g35257_No_Description_present_0.0	GRMZM2G150541_No Description present_0.0	B9SU06_3betahydroxysteroid4alphacarboxylate_3dehydrogenase_(decarboxylating)_EC_1_1_1_170_Ricinus_communis_TrEMBL_4e-132	No_Hits	No_Hits	No_Hits	No_Hits	No_Hits		1.17222	0.90581	-0.447865	0.383038	-0.596047	0.820235	1.16843	-0.630623	0.758449	-3.92313	-2.34304	-0.689135	0.07869	1.03246	-0.293482
IUNQ09039	1.7055	0.0501433	LOC_Os01g57570	11.8'_'lipid metabolism.'exotics'(steroids, squalene etc)	Chr1	TIGRFAM_flav_wrbA: NAD(P)H:quinone oxidoreductase, type IV_VKVYVVYYSMYGHVAKLAEEIKKGASSIEGVEAKIWQVPETLHEEVLGKMGAPPKPDVPTITPQELTEADGILFGFPTRFGMMAAQMKAFFDATGGLWSEQSLAGKPAGIFFSTGTQGGGQETT_Gene3D_-_MAVKVYVVYYSMYGHVAKLAEEIKKGASSIEGVEAKIWQVPETLHEEVLGKMGAPPKPDVPTITPQELTEADGILFGFPTRFGMMAAQMKAFFDATGGLWSEQSLAGKPAGIFFSTGTQGGGQETT_ProSiteProfiles_Flavodoxin-like domain profile._VYVVYYSMYGHVAKLAEEIKKGASSIEGVEA…	11.8'_'lipid metabolism.'exotics'(steroids, squalene etc)	8e-63_sp|C4XGC2|NQOR_DESMR NAD(P)H dehydrogenase (quinone) OS=Desulfovibrio	3e-143_gi|115440369|ref|NP_001044464.1| Os01g0784800 [Oryza sativa Japonica	Sb03g036660_similar to Quinone reductase 2_7e-137	AT5G54500.1_Symbols:_FQR1_flavodoxin-like_quinone_reductase_1_chr5:22124674-22126256_FORWARD_LENGTH=204_4e-116	Bradi2g51980_No_Description_present_1e-135	GRMZM2G138800_LOC100283201 _4e-135	Q5EI63_NAD(P)H_dehydrogenase_(quinone)_EC_1_6_5_2_Triticum_monococcum_TrEMBL_4e-131	No_Hits	No_Hits	No_Hits	No_Hits	No_Hits		3.27058	3.47713	4.1911	-0.179013	0.0460491	-0.0411177	-0.828335	-0.529633	2.85245	-1.77589	-0.292234	-0.945703	2.63103	-2.63273	-1.42851
IUNQ26368	1.64684	0.0538774	LOC_Os01g57570	11.8'_'lipid metabolism.'exotics'(steroids, squalene etc)	Chr1	TIGRFAM_flav_wrbA: NAD(P)H:quinone oxidoreductase, type IV_VKVYVVYYSMYGHVAKLAEEIKKGASSIEGVEAKIWQVPETLHEEVLGKMGAPPKPDVPTITPQELTEADGILFGFPTRFGMMAAQMKAFFDATGGLWSEQSLAGKPAGIFFSTGTQGGGQETT_Gene3D_-_MAVKVYVVYYSMYGHVAKLAEEIKKGASSIEGVEAKIWQVPETLHEEVLGKMGAPPKPDVPTITPQELTEADGILFGFPTRFGMMAAQMKAFFDATGGLWSEQSLAGKPAGIFFSTGTQGGGQETT_ProSiteProfiles_Flavodoxin-like domain profile._VYVVYYSMYGHVAKLAEEIKKGASSIEGVEA…	11.8'_'lipid metabolism.'exotics'(steroids, squalene etc)	8e-63_sp|C4XGC2|NQOR_DESMR NAD(P)H dehydrogenase (quinone) OS=Desulfovibrio	3e-143_gi|115440369|ref|NP_001044464.1| Os01g0784800 [Oryza sativa Japonica	Sb03g036660_similar to Quinone reductase 2_7e-137	AT5G54500.1_Symbols:_FQR1_flavodoxin-like_quinone_reductase_1_chr5:22124674-22126256_FORWARD_LENGTH=204_4e-116	Bradi2g51980_No_Description_present_1e-135	GRMZM2G138800_LOC100283201 _4e-135	Q5EI63_NAD(P)H_dehydrogenase_(quinone)_EC_1_6_5_2_Triticum_monococcum_TrEMBL_4e-131	No_Hits	No_Hits	No_Hits	No_Hits	No_Hits		3.35361	3.66154	4.54181	-0.11071	0.0957651	-0.0653439	-0.981234	-0.142985	3.1496	-2.7528	-0.216494	-0.855291	2.67203	-2.62119	-1.61344
IUNQ17750	-1.48893	0.000101779	LOC_Os05g32380	11.9.2.1'_'lipid metabolism.lipid degradation.lipases.triacylglycerol lipase	Chr5	No_Hits	11.9.2.1'_'lipid metabolism.lipid degradation.lipases.triacylglycerol lipase	0.0_sp|Q941F1|PLA15_ARATH Phospholipase A1-Igamma1, chloroplastic	0.0_gi|218196726|gb|EEC79153.1| hypothetical protein OsI_19824 [Oryza	Sb09g019276_similar to \'putative lipase class 3 family protein, PF01764\'_0.0	AT1G06800.1_Symbols:_PLA-I{gamma}1_alpha/beta-Hydrolases_superfamily_protein_chr1:2089538-2091443_REVERSE_LENGTH=515_0.0	Bradi2g26660_triacylglycerol_lipase_activity_(Blast2GO)_0.0	GRMZM2G029756_No Description present_0.0	A5YW95_phospholipase_A1_EC_3_1_1_32_Capsicum_annuum_TrEMBL_2e-90	No_Hits	No_Hits	No_Hits	No_Hits	No_Hits		-0.945375	-1.26997	-1.15438	0.0248556	-0.00279808	-0.991136	-0.663291	0.0858126	-1.18924	1.96173	1.18381	0.561051	0.33123	0.0439997	1.18759
IUNQ30070	1.05395	0.00364694	LOC_Os01g46290	11.9.2.1'_'lipid metabolism.lipid degradation.lipases.triacylglycerol lipase	Chr1	Pfam_Lipase (class 3)_VVAWRGTKRAVEWANDLDITLVPADGVVGPGPGWTQPSVHRGFLSVYTSKSFSSPFNKLSAREQVLAEITRLLRAYKNENCSITITGHSLGAALSTLNAIDIVANGYNVRGSSRVPVPVTAIALASPRVGDDQFKRAFDSTSNLSLLRVRNAPDIVPTILPS_Gene3D_-_WDGLLDPLDADLRRDIIRYGELAQATSDALIGDPASPFAGASRYAPDAFLRKV_Gene3D_-_AWSGESNWMGYVAVAADGVAAKAGRRDIVVAWRGTKRAVEWANDLDITLVPADGVVGPGPGWTQPSVHRGFLSVYTSKSFSSPFNKLSAREQVLAEITRLLRAYKNENCSITITGHSLGAALSTLNAIDIVANGYNVRGSSR…	11.9.2.1'_'lipid metabolism.lipid degradation.lipases.triacylglycerol lipase	0.0_sp|Q8RZ40|PLA3_ORYSJ Phospholipase A1-II 3 OS=Oryza sativa subsp.	0.0_gi|115438909|ref|NP_001043734.1| Os01g0651800 [Oryza sativa Japonica	Sb03g029680_similar to Lipase-like_0.0	AT4G18550.1_Symbols:_alpha/beta-Hydrolases_superfamily_protein_chr4:10225006-10226862_REVERSE_LENGTH=419_1e-124	Bradi2g45300_triacylglycerol_lipase_activity_(Blast2GO)_0.0	GRMZM2G321290_triacylglycerol lipase _0.0	A5YW95_phospholipase_A1_EC_3_1_1_32_Capsicum_annuum_TrEMBL_3e-140	No_Hits	No_Hits	No_Hits	No_Hits	No_Hits		0.406804	1.88586	0.309218	0.0430894	0.14292	-0.495856	-0.456374	1.26856	0.426251	-2.35301	-0.867723	-1.16319	-0.505426	-0.310251	-0.159364
IUNQ13712	-1.28145	0.0010652	LOC_Os02g11720	11.9.2'_'lipid metabolism.lipid degradation.lipases	Chr2	No_Hits	11.9.2'_'lipid metabolism.lipid degradation.lipases	No_Hits	0.0_gi|297598804|ref|NP_001046255.2| Os02g0207900 [Oryza sativa Japonica	Sb02g036570_similar to Putative uncharacterized protein_2e-84	AT1G52760.1_Symbols:_LysoPL2_lysophospholipase_2_chr1:19651378-19652576_FORWARD_LENGTH=332_1e-147	Bradi1g24490_No_Description_present_3e-85	GRMZM2G418415_hypothetical protein LOC100191177 _3e-83	H9LBH7_2acylglycerol_Oacyltransferase_EC_2_3_1_22_Arachis_hypogaea_TrEMBL_5e-147	No_Hits	No_Hits	No_Hits	No_Hits	No_Hits		-1.19329	-0.864156	-0.582852	0.0501938	0.456485	-0.525728	-1.29386	0.544766	-1.52217	1.73891	0.799005	0.676656	0.218624	0.346321	0.851909
IUNQ37167	1.58525	0.000701476	LOC_Os06g40190	11.9.3.1'_'lipid metabolism.lipid degradation.lysophospholipases.phospholipase D	Chr6	No_Hits	11.9.3.1'_'lipid metabolism.lipid degradation.lysophospholipases.phospholipase D	0.0_sp|P93844|PLDA2_ORYSJ Phospholipase D alpha 2 OS=Oryza sativa	0.0_gi|115468836|ref|NP_001058017.1| Os06g0604400 [Oryza sativa Japonica	Sb10g023630_similar to Phospholipase D alpha 2_0.0	AT3G15730.1_Symbols:_PLDALPHA1,_PLD_phospholipase_D_alpha_1_chr3:5330835-5333474_FORWARD_LENGTH=810_0.0	Bradi1g36580_phospholipase_D_activity_(Blast2GO)_0.0	GRMZM2G442551_hypothetical protein LOC100279815 _0.0	Q0DB42_phospholipase_D_EC_3_1_4_4_Oryza_sativa_subsp__japonica_TrEMBL_0.0	No_Hits	No_Hits	No_Hits	No_Hits	No_Hits		0.713885	1.49482	0.308143	-1.37158	0.379731	-0.966227	0.425061	-0.762559	1.7311	-3.48847	-3.39983	-1.60752	-0.45264	-1.29264	-1.39625
IUNQ36096	-1.71931	0.0430442	LOC_Os02g37590	11.9.3.3'_'lipid metabolism.lipid degradation.lysophospholipases.glycerophosphodiester phosphodiesterase	Chr2	No_Hits	11.9.3.3'_'lipid metabolism.lipid degradation.lysophospholipases.glycerophosphodiester phosphodiesterase	0.0_sp|Q9SZ11|GLPQ2_ARATH Probable glycerophosphoryl diester phosphodiesterase	0.0_gi|115446991|ref|NP_001047275.1| Os02g0588500 [Oryza sativa Japonica	Sb04g024440_similar to Putative GPI-anchored protein_0.0	AT4G26690.1_Symbols:_SHV3,_MRH5,_GPDL2_PLC-like_phosphodiesterase_family_protein_chr4:13456793-13459890_REVERSE_LENGTH=759_0.0	Bradi3g47340_glycerophosphodiester_phosphodiesterase_activity_(Blast2GO)_0.0	GRMZM2G013324_No Description present_0.0	Q9SZ11_glycerophosphodiester_phosphodiesterase_EC_3_1_4_46_Arabidopsis_thaliana_SwissProt_0.0	No_Hits	No_Hits	No_Hits	No_Hits	No_Hits		-0.973222	-0.708289	-0.723846	0.135687	0.522927	-0.972014	-1.22171	-0.803065	-3.58845	1.8933	5.74976	-1.2099	-1.47977	-0.754318	1.67089
IUNQ02830	-1.43532	0.000580316	LOC_Os03g50490	12.2.2'_'N-metabolism.ammonia metabolism.glutamine synthetase	Chr3	No_Hits	12.2.2'_'N-metabolism.ammonia metabolism.glutamine synthetase	0.0_sp|Q4W8D0|GLN13_ORYSJ Glutamine synthetase cytosolic isozyme	0.0_gi|115454933|ref|NP_001051067.1| Os03g0712800 [Oryza sativa Japonica	Sb01g042450_similar to Glutamine synthetase root isozyme 1_0.0	AT5G37600.1_Symbols:_ATGSR1,_GLN1;1,_GSR_1,_ATGLN1;1_glutamine_synthase_clone_R1_chr5:14933574-14935656_REVERSE_LENGTH=356_0.0	Bradi1g11450_glutamate-ammonia_ligase_activity,_ATP_binding_(Blast2GO)_0.0	GRMZM2G024104_Glutamine synthetase root isozyme 2 (EC 6.3.1.2)(Glutamate--ammonia ligase)_0.0	Q10DZ8_Glutamateammonia_ligase_EC_6_3_1_2_Oryza_sativa_subsp__japonica_TrEMBL_0.0	No_Hits	No_Hits	No_Hits	No_Hits	No_Hits		0.149837	0.0901527	-0.515821	-1.60287	0.366042	-0.118935	-1.07318	0.651227	-0.14414	1.46737	1.27331	1.74271	1.73526	1.50679	-0.362031
IUNQ20349	-1.39084	0.000828136	LOC_Os03g50490	12.2.2'_'N-metabolism.ammonia metabolism.glutamine synthetase	Chr3	No_Hits	12.2.2'_'N-metabolism.ammonia metabolism.glutamine synthetase	0.0_sp|Q4W8D0|GLN13_ORYSJ Glutamine synthetase cytosolic isozyme	0.0_gi|115454933|ref|NP_001051067.1| Os03g0712800 [Oryza sativa Japonica	Sb01g042450_similar to Glutamine synthetase root isozyme 1_0.0	AT5G37600.1_Symbols:_ATGSR1,_GLN1;1,_GSR_1,_ATGLN1;1_glutamine_synthase_clone_R1_chr5:14933574-14935656_REVERSE_LENGTH=356_0.0	Bradi1g11450_glutamate-ammonia_ligase_activity,_ATP_binding_(Blast2GO)_0.0	GRMZM2G024104_Glutamine synthetase root isozyme 2 (EC 6.3.1.2)(Glutamate--ammonia ligase)_0.0	Q10DZ8_Glutamateammonia_ligase_EC_6_3_1_2_Oryza_sativa_subsp__japonica_TrEMBL_0.0	No_Hits	No_Hits	No_Hits	No_Hits	No_Hits		0.200039	0.182326	-0.334385	-1.46561	0.50618	-0.00944805	-0.97077	0.865113	-0.0844688	1.4037	1.2387	1.79759	1.75187	1.72122	-0.150712
IUNQ04778	1.19143	0.0327911	LOC_Os02g07150	12.4'_'N-metabolism.misc	Chr2	No_Hits	12.4'_'N-metabolism.misc	No_Hits	0.0_gi|115444459|ref|NP_001046009.1| Os02g0168000 [Oryza sativa Japonica	Sb04g004550_similar to Os02g0168000 protein_3e-153	AT1G21840.1_Symbols:_UREF_urease_accessory_protein_F_chr1:7666859-7667581_FORWARD_LENGTH=240_1e-110	Bradi3g05050_nickel_ion_binding_(Blast2GO)_5e-149	GRMZM2G088235_urease accessory protein F _8e-141	A2R4M6_urease_EC_3_5_1_5_Aspergillus_niger_(strain_CBS_513_88_/_FGSC_A1513)_TrEMBL_5e-16	No_Hits	No_Hits	No_Hits	No_Hits	No_Hits		1.02545	0.535737	0.237558	-0.138484	-3.24393	0.378962	0.423517	-3.1592	0.833089	-3.33878	-3.22145	-3.27713	0.0423598	-0.00325441	-1.40512
IUNQ31611	1.37353	0.00418358	LOC_Os03g08530	13.1.1.3.1'_'amino acid metabolism.synthesis.central amino acid metabolism.alanine.alanine aminotransferase	Chr3	No_Hits	13.1.1.3.1'_'amino acid metabolism.synthesis.central amino acid metabolism.alanine.alanine aminotransferase	0.0_sp|P52894|ALA2_HORVU Alanine aminotransferase 2 OS=Hordeum vulgare	0.0_gi|108706541|gb|ABF94336.1| Alanine aminotransferase 2, putative,	Sb01g023750_similar to Alanine aminotransferase 2_0.0	AT1G72330.1_Symbols:_ALAAT2_alanine_aminotransferase_2_chr1:27233637-27236571_FORWARD_LENGTH=540_0.0	Bradi3g23160_alanine_transaminase_activity_(Blast2GO)_0.0	GRMZM2G088064_LOC100282849 _0.0	P52894_alanine_transaminase_EC_2_6_1_2_Hordeum_vulgare_SwissProt_0.0	No_Hits	No_Hits	No_Hits	No_Hits	No_Hits		1.56754	1.27029	0.259882	-0.221213	2.43872	1.41782	2.19822	-0.274729	-0.218184	-0.319392	-0.23576	-0.24739	-0.354187	0.884153	-0.334069
IUNQ48834	-1.08265	0.00200547	LOC_Os10g25930	13.1.3.4.1'_'amino acid metabolism.synthesis.aspartate family.methionine.cystathionine gamma-synthase	Chr10	No_Hits	13.1.3.4.1'_'amino acid metabolism.synthesis.aspartate family.methionine.cystathionine gamma-synthase	3e-148_sp|P55217|METB_ARATH Cystathionine gamma-synthase, chloroplastic	0.0_gi|78708558|gb|ABB47533.1| Cys/Met metabolism PLP-dependent enzyme	Sb01g023050_similar to Putative O-succinylhomoserine (Thiol)-lyase_0.0	AT3G01120.1_Symbols:_MTO1,_CGS,_ATCYS1,_CGS1_Pyridoxal_phosphate_(PLP)-dependent_transferases_superfamily_protein_chr3:39234-41865_REVERSE_LENGTH=563_2e-149	Bradi1g69730_No_Description_present_0.0	GRMZM2G320085_No Description present_0.0	B9SVH8_cystathionine_gammasynthase_EC_2_5_1_48_Ricinus_communis_TrEMBL_2e-153	No_Hits	No_Hits	No_Hits	No_Hits	No_Hits		-1.04422	-1.11366	-0.613485	-0.493097	-0.522769	-0.543098	-1.75865	0.383974	0.761992	0.588837	0.792918	0.471911	0.306368	0.377408	0.95815
IUNQ01056	-1.03506	0.00673442	LOC_Os10g28630	13.1.3.4.12'_'amino acid metabolism.synthesis.aspartate family.methionine.Momocysteine S-methyltransferase	Chr10	No_Hits	13.1.3.4.12'_'amino acid metabolism.synthesis.aspartate family.methionine.Momocysteine S-methyltransferase	2e-160_sp|Q9FUM9|HMT2_MAIZE Homocysteine S-methyltransferase 2 OS=Zea	0.0_gi|115482070|ref|NP_001064628.1| Os10g0422200 [Oryza sativa Japonica	Sb08g020830_similar to Homocysteine S-methyltransferase 2_2e-161	AT3G63250.1_Symbols:_HMT-2,_ATHMT-2,_HMT2_homocysteine_methyltransferase_2_chr3:23370575-23372587_REVERSE_LENGTH=333_2e-160	Bradi4g02350_homocysteine_S-methyltransferase_activity_(Blast2GO)_4e-161	GRMZM2G117240_Homocysteine S-methyltransferase 2 (EC 2.1.1.10)(S-methylmethionine:homocysteine methyltransferase 2)(SMM:Hcy S-methyltransferase 2)(ZmHMT-2)_3e-161	B9H8B8_homocysteine_Smethyltransferase_EC_2_1_1_10_Populus_trichocarpa_TrEMBL_9e-170	No_Hits	No_Hits	No_Hits	No_Hits	No_Hits		-1.76546	-0.416629	-1.36503	-0.427279	-0.292417	-2.26927	-1.07189	-0.602722	0.0513549	1.44236	2.53546	-0.377164	0.197348	-0.518825	0.0178218
IUNQ03573	1.47168	0.0173694	LOC_Os01g56610	13.1.3.4.12'_'amino acid metabolism.synthesis.aspartate family.methionine.Momocysteine S-methyltransferase	Chr1	ProSiteProfiles_Homocysteine-binding domain profile._ALRRFVREAGGCAVVDGGLATELEAHGADLHDELWSASCLVSAPHLIRKVHLDYLDAGANIITSASYQATIQGFQARGLSRERSEALLRRSVHIAQEARAIFAEGWSKGPYANHRSSPRRPVLVAASIGSYGAYLADGSEYTGDYGISVTKETLKSFHRRRLQVLADAGPDLIAFETIPNKLEAQASGDPITECAAVADACARVGAVGVNCTAPRLVHGLILSIRKVTSKPVVVYPNSGETYVAETKEWVESEGGASETDFVSCVGKWRQAGAALVGGCCRTSPATVRAISWAL_Pfam_Homocysteine S-methyltransferase_SGDPITECAAVAD…	13.1.3.4.12'_'amino acid metabolism.synthesis.aspartate family.methionine.Momocysteine S-methyltransferase	6e-164_sp|Q9FUM7|HMT4_MAIZE Homocysteine S-methyltransferase 4 OS=Zea	0.0_gi|115440233|ref|NP_001044396.1| Os01g0772900 [Oryza sativa Japonica	Sb03g036040_similar to Homocysteine S-methyltransferase 4_1e-166	AT3G63250.1_Symbols:_HMT-2,_ATHMT-2,_HMT2_homocysteine_methyltransferase_2_chr3:23370575-23372587_REVERSE_LENGTH=333_5e-131	Bradi2g51410_homocysteine_S-methyltransferase_activity_(Blast2GO)_5e-177	GRMZM2G039166_Homocysteine S-methyltransferase 4 (EC 2.1.1.10)(S-methylmethionine:homocysteine methyltransferase 4)(SMM:Hcy S-methyltransferase 4)(ZmHMT-4)_2e-164	Q9FUM7_homocysteine_Smethyltransferase_EC_2_1_1_10_Zea_mays_SwissProt_4e-163	No_Hits	No_Hits	No_Hits	No_Hits	No_Hits		1.55579	1.52121	0.575769	-1.88555	-0.0846376	-0.328799	1.62151	-0.328799	0.519559	-1.18176	-1.24626	-0.52571	-1.54199	0.873516	-2.87871
IUNQ21200	1.45168	0.0197691	LOC_Os01g56610	13.1.3.4.12'_'amino acid metabolism.synthesis.aspartate family.methionine.Momocysteine S-methyltransferase	Chr1	ProSiteProfiles_Homocysteine-binding domain profile._ALRRFVREAGGCAVVDGGLATELEAHGADLHDELWSASCLVSAPHLIRKVHLDYLDAGANIITSASYQATIQGFQARGLSRERSEALLRRSVHIAQEARAIFAEGWSKGPYANHRSSPRRPVLVAASIGSYGAYLADGSEYTGDYGISVTKETLKSFHRRRLQVLADAGPDLIAFETIPNKLEAQASGDPITECAAVADACARVGAVGVNCTAPRLVHGLILSIRKVTSKPVVVYPNSGETYVAETKEWVESEGGASETDFVSCVGKWRQAGAALVGGCCRTSPATVRAISWAL_Pfam_Homocysteine S-methyltransferase_SGDPITECAAVAD…	13.1.3.4.12'_'amino acid metabolism.synthesis.aspartate family.methionine.Momocysteine S-methyltransferase	6e-164_sp|Q9FUM7|HMT4_MAIZE Homocysteine S-methyltransferase 4 OS=Zea	0.0_gi|115440233|ref|NP_001044396.1| Os01g0772900 [Oryza sativa Japonica	Sb03g036040_similar to Homocysteine S-methyltransferase 4_1e-166	AT3G63250.1_Symbols:_HMT-2,_ATHMT-2,_HMT2_homocysteine_methyltransferase_2_chr3:23370575-23372587_REVERSE_LENGTH=333_5e-131	Bradi2g51410_homocysteine_S-methyltransferase_activity_(Blast2GO)_5e-177	GRMZM2G039166_Homocysteine S-methyltransferase 4 (EC 2.1.1.10)(S-methylmethionine:homocysteine methyltransferase 4)(SMM:Hcy S-methyltransferase 4)(ZmHMT-4)_2e-164	Q9FUM7_homocysteine_Smethyltransferase_EC_2_1_1_10_Zea_mays_SwissProt_4e-163	No_Hits	No_Hits	No_Hits	No_Hits	No_Hits		1.38336	1.53984	0.500568	-2.07427	0.0360937	-0.279623	1.52275	-0.411845	0.486601	-1.24403	-1.27289	-0.605251	-1.53564	0.913822	-2.88348
IUNQ38334	1.01239	0.0168282	LOC_Os12g42876	13.1.3.4'_'amino acid metabolism.synthesis.aspartate family.methionine	Chr12	No_Hits	13.1.3.4'_'amino acid metabolism.synthesis.aspartate family.methionine	No_Hits	No_Hits	Sb08g022210_similar to Methionine synthase 2 enzyme_0.0	AT5G17920.2_Symbols:_ATCIMS_Cobalamin-independent_synthase_family_protein_chr5:5935771-5939195_FORWARD_LENGTH=765_0.0	Bradi1g13290_5-methyltetrahydropteroyltriglutamate-homocysteine_S-methyltransferase_activity_(Blast2GO)_0.0	GRMZM2G149751_Putative uncharacterized protein _0.0	Q4LB12_5methyltetrahydropteroyltriglutamatehomocysteine_Smethyltransferase_EC_2_1_1_14_Hordeum_vulgare_TrEMBL_0.0	No_Hits	No_Hits	No_Hits	No_Hits	No_Hits		1.58386	0.902949	0.407115	-0.169495	-0.927685	1.02516	0.774989	-0.623253	0.885735	-1.11981	-1.45474	-0.642078	-0.36313	0.773402	-0.572782
IUNQ06191	1.06079	0.000757286	LOC_Os03g55280	13.1.3.6.1.2'_'amino acid metabolism.synthesis.aspartate family.misc.Momoserine.aspartate semialdehyde dehydrogenase	Chr3	No_Hits	13.1.3.6.1.2'_'amino acid metabolism.synthesis.aspartate family.misc.Momoserine.aspartate semialdehyde dehydrogenase	5e-124_sp|Q55512|DHAS_SYNY3 Aspartate-semialdehyde dehydrogenase OS=Synechocystis	0.0_gi|115455493|ref|NP_001051347.1| Os03g0760700 [Oryza sativa Japonica	Sb01g007370_similar to Chromosome chr1 scaffold_5, whole genome shotgun sequence_0.0	AT1G14810.1_Symbols:_semialdehyde_dehydrogenase_family_protein_chr1:5102684-5104633_REVERSE_LENGTH=375_0.0	Bradi1g07910_aspartate-semialdehyde_dehydrogenase_activity_(Blast2GO)_0.0	GRMZM2G076885_hypothetical protein LOC100191334 _0.0	B9T4M3_aspartatesemialdehyde_dehydrogenase_EC_1_2_1_11_Ricinus_communis_TrEMBL_0.0	No_Hits	No_Hits	No_Hits	No_Hits	No_Hits		0.883231	0.560619	0.63463	0.152572	-0.783076	0.458637	1.28189	0.14929	1.16984	-0.190099	-1.24013	-0.845571	-1.06003	0	-0.227962
IUNQ06194	1.04667	0.00127905	LOC_Os03g55280	13.1.3.6.1.2'_'amino acid metabolism.synthesis.aspartate family.misc.Momoserine.aspartate semialdehyde dehydrogenase	Chr3	No_Hits	13.1.3.6.1.2'_'amino acid metabolism.synthesis.aspartate family.misc.Momoserine.aspartate semialdehyde dehydrogenase	5e-124_sp|Q55512|DHAS_SYNY3 Aspartate-semialdehyde dehydrogenase OS=Synechocystis	0.0_gi|115455493|ref|NP_001051347.1| Os03g0760700 [Oryza sativa Japonica	Sb01g007370_similar to Chromosome chr1 scaffold_5, whole genome shotgun sequence_0.0	AT1G14810.1_Symbols:_semialdehyde_dehydrogenase_family_protein_chr1:5102684-5104633_REVERSE_LENGTH=375_0.0	Bradi1g07910_aspartate-semialdehyde_dehydrogenase_activity_(Blast2GO)_0.0	GRMZM2G076885_hypothetical protein LOC100191334 _0.0	B9T4M3_aspartatesemialdehyde_dehydrogenase_EC_1_2_1_11_Ricinus_communis_TrEMBL_0.0	No_Hits	No_Hits	No_Hits	No_Hits	No_Hits		0.730233	0.483399	0.488858	0.305736	-0.739094	0.568514	1.25979	0.0290632	1.20797	-0.515697	-1.05314	-0.648181	-1.05314	-0.0177402	-0.474081
IUNQ35528	-1.50279	0.000146601	LOC_Os09g21490	13.1.4.1'_'amino acid metabolism.synthesis.branched chain group.common	Chr9	No_Hits	13.1.4.1'_'amino acid metabolism.synthesis.branched chain group.common	No_Hits	3e-142_gi|218202082|gb|EEC84509.1| hypothetical protein OsI_31204 [Oryza	Sb02g019450_similar to Bifunctional aspartokinase/homoserine dehydrogenase 2, chloroplast precursor (AK-HD 2) (AK-HSDH 2)_5e-26	AT1G31230.1_Symbols:_AK-HSDH_I,_AK-HSDH_aspartate_kinase-homoserine_dehydrogenase_i_chr1:11158744-11163055_REVERSE_LENGTH=911_5e-25	Bradi3g22387_No_Description_present_1e-30	GRMZM2G365423_No Description present_5e-30	K7TYZ0_aspartate_kinase_EC_2_7_2_4_Zea_mays_TrEMBL_2e-28	No_Hits	No_Hits	No_Hits	No_Hits	No_Hits		-1.56704	-1.02948	-1.15409	0	0.75191	-1.41462	-0.752099	0.573155	-1.16271	0.911246	0.651387	1.63111	0.652066	0.964757	1.00072
IUNQ46971	-1.60511	0.000175342	LOC_Os09g21490	13.1.4.1'_'amino acid metabolism.synthesis.branched chain group.common	Chr9	No_Hits	13.1.4.1'_'amino acid metabolism.synthesis.branched chain group.common	No_Hits	3e-142_gi|218202082|gb|EEC84509.1| hypothetical protein OsI_31204 [Oryza	Sb02g019450_similar to Bifunctional aspartokinase/homoserine dehydrogenase 2, chloroplast precursor (AK-HD 2) (AK-HSDH 2)_5e-26	AT1G31230.1_Symbols:_AK-HSDH_I,_AK-HSDH_aspartate_kinase-homoserine_dehydrogenase_i_chr1:11158744-11163055_REVERSE_LENGTH=911_5e-25	Bradi3g22387_No_Description_present_1e-30	GRMZM2G365423_No Description present_5e-30	K7TYZ0_aspartate_kinase_EC_2_7_2_4_Zea_mays_TrEMBL_2e-28	No_Hits	No_Hits	No_Hits	No_Hits	No_Hits		-1.72458	-0.99071	-1.11877	-0.317097	0.624047	-1.38363	-0.766477	0.72927	-1.61202	0.971843	0.612805	1.72151	0.80936	0.998025	0.649814
IUNQ34038	-1.53443	0.0367928	LOC_Os09g32290	13.1.5.2.41'_'amino acid metabolism.synthesis.serine-glycine-cysteine group.glycine.sarcosine oxidase	Chr9	No_Hits	13.1.5.2.41'_'amino acid metabolism.synthesis.serine-glycine-cysteine group.glycine.sarcosine oxidase	1e-48_sp|Q9SJA7|SOX_ARATH Probable sarcosine oxidase OS=Arabidopsis	1e-98_gi|125606210|gb|EAZ45246.1| hypothetical protein OsJ_29889 [Oryza	Sb02g028910_similar to Os09g0498500 protein_4e-75	AT2G24580.1_Symbols:_FAD-dependent_oxidoreductase_family_protein_chr2:10444928-10446178_REVERSE_LENGTH=416_8e-50	Bradi4g34200_No_Description_present_8e-76	GRMZM2G052266_LOC100283462 _9e-76	B9ILE2_sarcosine_oxidase_EC_1_5_3_1_Populus_trichocarpa_TrEMBL_2e-49	No_Hits	No_Hits	No_Hits	No_Hits	No_Hits		-1.37914	1.81609	0.146179	-0.187951	-0.0642261	-3.81329	-1.54254	-0.0407028	-3.39916	-0.298037	1.1176	1.73394	0.423404	-0.490575	1.29276
IUNQ12683	-1.37902	0.000110161	LOC_Os03g45210	13.1.5.3'_'amino acid metabolism.synthesis.serine-glycine-cysteine group.cysteine	Chr3	No_Hits	13.1.5.3'_'amino acid metabolism.synthesis.serine-glycine-cysteine group.cysteine	No_Hits	0.0_gi|115454397|ref|NP_001050799.1| Os03g0654700 [Oryza sativa Japonica	Sb01g013070_Predicted protein_1e-55	AT1G18490.1_Symbols:_Protein_of_unknown_function_(DUF1637)_chr1:6367116-6368640_FORWARD_LENGTH=282_1e-46	Bradi1g13400_No_Description_present_9e-54	GRMZM2G043417_No Description present_1e-58	Q556I2_cysteamine_dioxygenase_EC_1_13_11_19_Dictyostelium_discoideum_SwissProt_1e-18	No_Hits	No_Hits	No_Hits	No_Hits	No_Hits		-1.28794	-0.7568	-0.918352	-0.176493	0.863924	-0.535126	-1.05086	0.118675	-0.641476	1.09345	1.34263	0.866375	0.314284	1.05276	0.824636
IUNQ31532	-2.13753	0.000112637	LOC_Os03g45210	13.1.5.3'_'amino acid metabolism.synthesis.serine-glycine-cysteine group.cysteine	Chr3	No_Hits	13.1.5.3'_'amino acid metabolism.synthesis.serine-glycine-cysteine group.cysteine	No_Hits	0.0_gi|115454397|ref|NP_001050799.1| Os03g0654700 [Oryza sativa Japonica	Sb01g013070_Predicted protein_1e-55	AT1G18490.1_Symbols:_Protein_of_unknown_function_(DUF1637)_chr1:6367116-6368640_FORWARD_LENGTH=282_1e-46	Bradi1g13400_No_Description_present_9e-54	GRMZM2G043417_No Description present_1e-58	Q556I2_cysteamine_dioxygenase_EC_1_13_11_19_Dictyostelium_discoideum_SwissProt_1e-18	No_Hits	No_Hits	No_Hits	No_Hits	No_Hits		-2.2772	-1.24365	-1.22613	-0.639049	1.12764	-0.45792	-1.89679	0.172542	-0.176332	1.65444	2.0865	1.23379	0.239668	1.42229	1.50237
IUNQ33047	1.21026	0.00713107	LOC_Os06g12150	13.1.6.1.5'_'amino acid metabolism.synthesis.aromatic aa.chorismate.shikimate kinase	Chr6	No_Hits	13.1.6.1.5'_'amino acid metabolism.synthesis.aromatic aa.chorismate.shikimate kinase	0.0_sp|Q5NTH3|SK2_ORYSJ Shikimate kinase 2, chloroplastic OS=Oryza	0.0_gi|297605427|ref|NP_001057199.2| Os06g0225800 [Oryza sativa Japonica	Sb04g027880_similar to Shikimate kinase 1_2e-154	AT2G21940.4_Symbols:_SK1,_ATSK1_shikimate_kinase_1_chr2:9351106-9352881_FORWARD_LENGTH=304_8e-91	Bradi3g59237_No_Description_present_1e-154	GRMZM2G161566_shikimate kinase _1e-158	Q5NTH3_shikimate_kinase_EC_2_7_1_71_Oryza_sativa_subsp__japonica_SwissProt_0.0	No_Hits	No_Hits	No_Hits	No_Hits	No_Hits		1.89297	1.18617	0.938675	-0.781366	-1.10173	0.318104	0.833861	-0.737627	1.2261	-2.26134	-1.7051	-0.611002	0.439599	-0.95311	-1.20708
IUNQ33049	1.03738	0.00824484	LOC_Os06g12150	13.1.6.1.5'_'amino acid metabolism.synthesis.aromatic aa.chorismate.shikimate kinase	Chr6	No_Hits	13.1.6.1.5'_'amino acid metabolism.synthesis.aromatic aa.chorismate.shikimate kinase	0.0_sp|Q5NTH3|SK2_ORYSJ Shikimate kinase 2, chloroplastic OS=Oryza	0.0_gi|297605427|ref|NP_001057199.2| Os06g0225800 [Oryza sativa Japonica	Sb04g027880_similar to Shikimate kinase 1_2e-154	AT2G21940.4_Symbols:_SK1,_ATSK1_shikimate_kinase_1_chr2:9351106-9352881_FORWARD_LENGTH=304_8e-91	Bradi3g59237_No_Description_present_1e-154	GRMZM2G161566_shikimate kinase _1e-158	Q5NTH3_shikimate_kinase_EC_2_7_1_71_Oryza_sativa_subsp__japonica_SwissProt_0.0	No_Hits	No_Hits	No_Hits	No_Hits	No_Hits		1.43955	0.861028	0.886537	-0.725705	-1.59011	0.239196	0.854015	-0.381255	0.849103	-1.43263	-1.28161	-0.583999	-0.0615921	-0.804833	-0.914949
IUNQ15767	1.06466	0.00615606	LOC_Os02g51410	13.1.6.1.5'_'amino acid metabolism.synthesis.aromatic aa.chorismate.shikimate kinase	Chr2	No_Hits	13.1.6.1.5'_'amino acid metabolism.synthesis.aromatic aa.chorismate.shikimate kinase	0.0_sp|Q5NTH4|SK1_ORYSJ Shikimate kinase 1, chloroplastic OS=Oryza	0.0_gi|75107690|sp|Q5NTH4.1|SK1_ORYSJ RecName: Full=Shikimate kinase	Sb04g027880_similar to Shikimate kinase 1_0.0	AT2G21940.4_Symbols:_SK1,_ATSK1_shikimate_kinase_1_chr2:9351106-9352881_FORWARD_LENGTH=304_1e-91	Bradi3g59237_No_Description_present_0.0	GRMZM2G161566_shikimate kinase _0.0	Q5NTH4_shikimate_kinase_EC_2_7_1_71_Oryza_sativa_subsp__japonica_SwissProt_0.0	No_Hits	No_Hits	No_Hits	No_Hits	No_Hits		1.21307	0.783824	0.804678	-0.725613	-1.57774	0.543529	0.800707	-0.317062	0.469995	-0.871028	-1.3703	-0.710866	-0.687766	-0.788698	-0.897372
IUNQ14336	1.01259	0.00979533	LOC_Os02g51410	13.1.6.1.5'_'amino acid metabolism.synthesis.aromatic aa.chorismate.shikimate kinase	Chr2	No_Hits	13.1.6.1.5'_'amino acid metabolism.synthesis.aromatic aa.chorismate.shikimate kinase	0.0_sp|Q5NTH4|SK1_ORYSJ Shikimate kinase 1, chloroplastic OS=Oryza	0.0_gi|75107690|sp|Q5NTH4.1|SK1_ORYSJ RecName: Full=Shikimate kinase	Sb04g027880_similar to Shikimate kinase 1_0.0	AT2G21940.4_Symbols:_SK1,_ATSK1_shikimate_kinase_1_chr2:9351106-9352881_FORWARD_LENGTH=304_1e-91	Bradi3g59237_No_Description_present_0.0	GRMZM2G161566_shikimate kinase _0.0	Q5NTH4_shikimate_kinase_EC_2_7_1_71_Oryza_sativa_subsp__japonica_SwissProt_0.0	No_Hits	No_Hits	No_Hits	No_Hits	No_Hits		1.1744	0.72322	0.846096	-0.664275	-1.6711	0.48076	0.789235	-0.29162	0.549551	-0.825289	-1.4112	-0.60133	-0.722209	-0.767449	-0.903277
IUNQ03979	1.07612	0.00657795	LOC_Os09g08130	13.1.6.5.4'_'amino acid metabolism.synthesis.aromatic aa.tryptophan.indole-3-glycerol phosphate synthase	Chr9	No_Hits	13.1.6.5.4'_'amino acid metabolism.synthesis.aromatic aa.tryptophan.indole-3-glycerol phosphate synthase	9e-127_sp|P49572|TRPC_ARATH Indole-3-glycerol phosphate synthase, chloroplastic	0.0_gi|48716867|dbj|BAD23564.1| putative indole-3-glycerol phosphate	Sb04g018290_similar to Putative uncharacterized protein_2e-172	AT5G48220.1_Symbols:_Aldolase-type_TIM_barrel_family_protein_chr5:19549930-19552046_FORWARD_LENGTH=379_1e-132	Bradi4g08830_phosphoribosylanthranilate_isomerase_activity,_indole-3-glycerol-phosphate_synthase_activity,_anthranilate_synthase_activity_(Blast2GO)_0.0	GRMZM2G106950_hypothetical protein LOC100382674 _3e-179	B9T1U0_indole3glycerolphosphate_synthase_EC_4_1_1_48_Ricinus_communis_TrEMBL_5e-141	No_Hits	No_Hits	No_Hits	No_Hits	No_Hits		1.22326	0.585808	-0.630866	-0.350358	-0.656542	0.597208	1.31283	-1.15881	0.323205	-1.99762	-1.47818	-1.18114	0.605207	-0.971731	-1.21332
IUNQ25871	-1.06781	0.0034006	LOC_Os02g47940	13.1.7.8'_'amino acid metabolism.synthesis.Mistidine.Mistidinol-phosphate synthase	Chr2	No_Hits	13.1.7.8'_'amino acid metabolism.synthesis.Mistidine.Mistidinol-phosphate synthase	0.0_sp|P0DI07|HIS6B_ARATH Histidinol-phosphate aminotransferase 2,	0.0_gi|115448217|ref|NP_001047888.1| Os02g0709200 [Oryza sativa Japonica	Sb04g030300_similar to Os02g0709200 protein_0.0	AT5G10330.2_Symbols:_EMB2196,_HPA1,_HISN6A,_ATHPA1_histidinol_phosphate_aminotransferase_1_chr5:3248027-3249858_REVERSE_LENGTH=417_0.0	Bradi3g52980_histidinol-phosphate_transaminase_activity_(Blast2GO)_0.0	GRMZM2G170595_hypothetical protein LOC100191987 _0.0	B9SB59_histidinolphosphate_transaminase_EC_2_6_1_9_Ricinus_communis_TrEMBL_0.0	No_Hits	No_Hits	No_Hits	No_Hits	No_Hits		-0.881853	-1.00929	-0.707755	-0.280794	0.601374	-0.579797	-0.831903	0.261218	-0.375866	1.70758	1.11579	0.696351	-0.685922	0.149766	0.98509
IUNQ37231	-1.09834	0.0047283	LOC_Os02g47940	13.1.7.8'_'amino acid metabolism.synthesis.Mistidine.Mistidinol-phosphate synthase	Chr2	No_Hits	13.1.7.8'_'amino acid metabolism.synthesis.Mistidine.Mistidinol-phosphate synthase	0.0_sp|P0DI07|HIS6B_ARATH Histidinol-phosphate aminotransferase 2,	0.0_gi|115448217|ref|NP_001047888.1| Os02g0709200 [Oryza sativa Japonica	Sb04g030300_similar to Os02g0709200 protein_0.0	AT5G10330.2_Symbols:_EMB2196,_HPA1,_HISN6A,_ATHPA1_histidinol_phosphate_aminotransferase_1_chr5:3248027-3249858_REVERSE_LENGTH=417_0.0	Bradi3g52980_histidinol-phosphate_transaminase_activity_(Blast2GO)_0.0	GRMZM2G170595_hypothetical protein LOC100191987 _0.0	B9SB59_histidinolphosphate_transaminase_EC_2_6_1_9_Ricinus_communis_TrEMBL_0.0	No_Hits	No_Hits	No_Hits	No_Hits	No_Hits		-0.898571	-0.918083	-0.652282	-0.252167	0.611663	-0.637201	-0.84426	0.382028	-0.333201	1.74206	1.05278	0.65556	-0.684321	0.207037	1.06176
IUNQ16204	-1.16574	0.00231229	LOC_Os10g40360	13.2.2.2'_'amino acid metabolism.degradation.glutamate family.proline	Chr10	No_Hits	13.2.2.2'_'amino acid metabolism.degradation.glutamate family.proline	1e-147_sp|Q6NKX1|PROD2_ARATH Proline dehydrogenase 2, mitochondrial	0.0_gi|115483302|ref|NP_001065321.1| Os10g0550900 [Oryza sativa Japonica	Sb01g029660_similar to Proline dehydrogenase family protein, expressed_0.0	AT5G38710.1_Symbols:_Methylenetetrahydrofolate_reductase_family_protein_chr5:15501340-15503899_FORWARD_LENGTH=476_1e-148	Bradi3g32880_No_Description_present_0.0	GRMZM2G053720_proline oxidase _0.0	Q6JA03_proline_dehydrogenase_EC_1_5_99_8_Medicago_sativa_TrEMBL_2e-163	No_Hits	No_Hits	No_Hits	No_Hits	No_Hits		-1.10301	-0.418552	0.940792	-0.143004	-0.38024	-1.30951	-1.74309	-0.644199	-0.395677	-0.0705414	1.42251	0.395433	1.09185	0.465144	0.338901
IMULT02892	-1.04312	0.00158768	LOC_Os04g55710	13.2.3.1.1'_'amino acid metabolism.degradation.aspartate family.asparagine.L-asparaginase	Chr4	No_Hits	13.2.3.1.1'_'amino acid metabolism.degradation.aspartate family.asparagine.L-asparaginase	0.0_sp|Q8GXG1|ASPGB_ARATH Probable isoaspartyl peptidase/L-asparaginase	0.0_gi|32488923|emb|CAE04504.1| OSJNBb0059K02.14 [Oryza sativa Japonica	Sb06g030910_similar to OSIGBa0113E10.3 protein_0.0	AT3G16150.1_Symbols:_N-terminal_nucleophile_aminohydrolases_(Ntn_hydrolases)_superfamily_protein_chr3:5471794-5473033_FORWARD_LENGTH=325_0.0	Bradi5g24227_No_Description_present_0.0	GRMZM2G129540_transposon protein _3e-109	Q9FUG8_asparaginase_EC_3_5_1_1_Hordeum_vulgare_TrEMBL_0.0	No_Hits	No_Hits	No_Hits	No_Hits	No_Hits		-1.06444	-0.734284	-0.187723	-0.720215	0.0349951	-1.1747	-1.20691	0.479706	-0.201778	0.0707312	1.61963	0.312206	0.419096	-0.0487156	0.890568
IUNQ41098	1.20182	8.51844e-05	LOC_Os11g26850	13.2.3.4'_'amino acid metabolism.degradation.aspartate family.methionine	Chr11	No_Hits	13.2.3.4'_'amino acid metabolism.degradation.aspartate family.methionine	No_Hits	No_Hits	Sb05g014470_similar to Adenosylhomocysteinase 1_0.0	AT4G13940.1_Symbols:_HOG1,_EMB1395,_SAHH1,_MEE58,_ATSAHH1_S-adenosyl-L-homocysteine_hydrolase_chr4:8054931-8056676_FORWARD_LENGTH=485_0.0	Bradi4g19457_No_Description_present_0.0	GRMZM2G015295_adenosylhomocysteinase _0.0	H2KW56_adenosylhomocysteinase_EC_3_3_1_1_Oryza_sativa_subsp__japonica_TrEMBL_0.0	No_Hits	No_Hits	No_Hits	No_Hits	No_Hits		0.977394	0.764492	0.143775	0.203681	-0.357052	0.587545	0.909168	-0.666966	0.868242	-1.1731	-1.13505	-0.847423	-0.46824	-0.501343	-1.12049
IUNQ04351	-1.28721	0.00398709	LOC_Os05g51390	13.2.3.5.1'_'mino acid metabolism.degradation.aspartate family.lysine.lysine decarboxylase	Chr5	No_Hits	13.2.3.5.1'_'mino acid metabolism.degradation.aspartate family.lysine.lysine decarboxylase	0.0_sp|Q0DFG8|LOGL8_ORYSJ Probable cytokinin riboside 5'-monophosphate	0.0_gi|298351861|sp|Q0DFG8.3|LOGL8_ORYSJ RecName: Full=Probable cytokinin	Sb09g030510_similar to Os05g0591600 protein_2e-138	AT5G06300.1_Symbols:_Putative_lysine_decarboxylase_family_protein_chr5:1922042-1925278_REVERSE_LENGTH=217_2e-109	Bradi2g14470_No_Description_present_7e-137	GRMZM2G073634_hypothetical protein LOC100194047 _1e-139	Q1LPY8_Tyrosine_decarboxylase_EC_4_1_1_25_Ralstonia_metallidurans_(strain_CH34_/_ATCC_43123_/_DSM_2839)_TrEMBL_2e-54	No_Hits	No_Hits	No_Hits	No_Hits	No_Hits		-1.10571	-1.34195	-0.445608	-0.79918	0.675763	-0.0133686	-1.56666	0.438725	0.0244384	1.97726	1.72219	-0.806425	0.34265	1.08241	1.02819
IUNQ19420	1.02102	0.00435911	LOC_Os03g30800	13.2.6.2'_'amino acid metabolism.degradation.aromatic aa.tyrosine	Chr3	No_Hits	13.2.6.2'_'amino acid metabolism.degradation.aromatic aa.tyrosine	6e-31_sp|Q86I22|FAHD1_DICDI Acylpyruvase FAHD1, mitochondrial OS=Dictyostelium	0.0_gi|50872414|gb|AAT85014.1| putative fumarylacetoacetate hydrolase	Sb01g011570_similar to Putative isomerase_2e-63	AT4G15940.1_Symbols:_Fumarylacetoacetate_(FAA)_hydrolase_family_chr4:9038361-9040163_FORWARD_LENGTH=222_2e-45	Bradi1g03130_No_Description_present_5e-56	GRMZM2G448446_hypothetical protein LOC100272625 _2e-61	B9RT83_5Oxopent3ene1,2,5tricarboxylate_decarboxylase_EC_4_1_1_68_Ricinus_communis_TrEMBL_3e-45	No_Hits	No_Hits	No_Hits	No_Hits	No_Hits		1.22795	0.932286	-0.465416	-0.746501	-0.155599	0.778529	1.19769	0.21125	1.00103	-0.699032	-1.23125	-0.0774507	-0.921549	-0.613637	-0.0148296
IUNQ19186	1.22483	0.00640353	LOC_Os04g02050	14.1'_'S-assimilation.ATPS	Chr4	No_Hits	14.1'_'S-assimilation.ATPS	0.0_sp|Q43870|APS2_ARATH ATP sulfurylase 2 OS=Arabidopsis thaliana	0.0_gi|38345276|emb|CAE03190.2| OSJNBb0060M15.2 [Oryza sativa Japonica	Sb06g000880_similar to H0215A08.5 protein_0.0	AT1G19920.1_Symbols:_APS2,_ASA1_Pseudouridine_synthase/archaeosine_transglycosylase-like_family_protein_chr1:6914835-6916657_REVERSE_LENGTH=476_0.0	Bradi5g01950_sulfate_adenylyltransferase_(ATP)_activity,_ATP_binding_(Blast2GO)_0.0	GRMZM2G158147_bifunctional 3-phosphoadenosine 5-phosphosulfate synthetase 2 _0.0	B9R870_sulfate_adenylyltransferase_EC_2_7_7_4_Ricinus_communis_TrEMBL_0.0	No_Hits	No_Hits	No_Hits	No_Hits	No_Hits		1.397	1.29844	3.1852	-0.698346	-2.328	0.0894914	0.913489	0.436452	1.39616	-0.077867	-1.53021	0.0836668	-0.151771	-1.09771	-2.09833
IUNQ38073	1.26575	0.0119104	LOC_Os04g02050	14.1'_'S-assimilation.ATPS	Chr4	No_Hits	14.1'_'S-assimilation.ATPS	0.0_sp|Q43870|APS2_ARATH ATP sulfurylase 2 OS=Arabidopsis thaliana	0.0_gi|38345276|emb|CAE03190.2| OSJNBb0060M15.2 [Oryza sativa Japonica	Sb06g000880_similar to H0215A08.5 protein_0.0	AT1G19920.1_Symbols:_APS2,_ASA1_Pseudouridine_synthase/archaeosine_transglycosylase-like_family_protein_chr1:6914835-6916657_REVERSE_LENGTH=476_0.0	Bradi5g01950_sulfate_adenylyltransferase_(ATP)_activity,_ATP_binding_(Blast2GO)_0.0	GRMZM2G158147_bifunctional 3-phosphoadenosine 5-phosphosulfate synthetase 2 _0.0	B9R870_sulfate_adenylyltransferase_EC_2_7_7_4_Ricinus_communis_TrEMBL_0.0	No_Hits	No_Hits	No_Hits	No_Hits	No_Hits		1.08612	1.24984	3.03707	-1.33801	-2.60078	-0.00716972	0.748047	-0.56148	1.24408	-2.39384	-2.5608	-1.65039	0.0917401	-1.23511	-1.78069
IUNQ02521	-2.9041	5.94471e-07	LOC_Os03g10500	14.15'_'S-assimilation.AKN	Chr3	No_Hits	14.15'_'S-assimilation.AKN	9e-88_sp|O49204|KAPS_CATRO Adenylyl-sulfate kinase, chloroplastic OS=Catharanthus	1e-117_gi|125585296|gb|EAZ25960.1| hypothetical protein OsJ_09815 [Oryza	Sb01g043710_similar to Adenylyl-sulfate kinase_8e-107	AT3G03900.1_Symbols:_APK3_adenosine-5'-phosphosulfate_(APS)_kinase_3_chr3:1002975-1004271_REVERSE_LENGTH=208_3e-92	Bradi1g71030_sulfate_adenylyltransferase_(ATP)_activity,_ATP_binding_(Blast2GO)_2e-112	GRMZM5G895554_hypothetical protein LOC100276991 _5e-110	J3LL41_adenylylsulfate_kinase_EC_2_7_1_25_Oryza_brachyantha_TrEMBL_5e-114	No_Hits	No_Hits	No_Hits	No_Hits	No_Hits		-1.35271	-1.87884	-1.44112	-0.508915	-1.1309	-1.31708	-3.30523	0.244061	-1.90349	2.26325	1.87782	1.3297	1.34193	0.788109	1.42709
IUNQ55102	1.20807	0.0147991	LOC_Os04g48930	15.1'_'metal handling.acquisition	Chr4	No_Hits	15.1'_'metal handling.acquisition	1e-144_sp|Q9LMM2|FRO1_ARATH Probable ferric reduction oxidase 1 OS=Arabidopsis	0.0_gi|47169679|dbj|BAD18963.1| ferric reductase [Oryza sativa Japonica	Sb06g017800_similar to Os04g0444800 protein_9e-91	AT1G01590.1_Symbols:_FRO1,_ATFRO1_ferric_reduction_oxidase_1_chr1:214229-217304_FORWARD_LENGTH=704_8e-146	Bradi5g19150_ion_channel_activity_(Blast2GO)_6e-167	GRMZM2G068557_ferric reductase-like transmembrane component _4e-89	D6RVS6_ferricchelate_reductase_(NADH)_EC_1_16_1_7_Hordeum_vulgare_TrEMBL_2e-167	No_Hits	No_Hits	gnl_TC-DB_Q6EMC0_5_B_1_4_3_Ferric-chelate_reductase_-_Solanum_lycopersicum_(Tomato)_(Lycopersicon_esculentum)__8e-147	No_Hits	No_Hits		2.51581	-0.0742717	-0.163807	-0.168182	0.47126	2.07757	2.64758	0.329043	-0.147691	-0.141054	0.436864	-0.202564	-0.00687742	-0.0876589	-0.152175
IUNQ43242	1.07864	0.00065967	LOC_Os08g31140	15.2'_'metal handling.binding, chelation and storage	Chr8	No_Hits	15.2'_'metal handling.binding, chelation and storage	4e-40_sp|Q9SZN7|HIP26_ARATH Heavy metal-associated isoprenylated plant	8e-108_gi|115476332|ref|NP_001061762.1| Os08g0403300 [Oryza sativa Japonica	Sb07g020020_similar to Putative uncharacterized protein_6e-75	AT4G39700.1_Symbols:_Heavy_metal_transport/detoxification_superfamily_protein_chr4:18424265-18424906_FORWARD_LENGTH=158_2e-51	Bradi3g35250_No_Description_present_2e-76	AC217910.3_FGP001_No Description present_2e-72	No_Hits	No_Hits	No_Hits	No_Hits	No_Hits	No_Hits		0.803087	0.297456	1.07612	0.213443	-0.56463	1.43025	0.495749	0.245277	0.958451	-1.00425	-0.748511	-0.153193	-0.210782	-0.326005	-0.67319
IMULT00331	-2.11221	0.000198334	LOC_Os04g49260	15.2'_'metal handling.binding, chelation and storage	Chr4	No_Hits	15.2'_'metal handling.binding, chelation and storage	No_Hits	2e-84_gi|115460112|ref|NP_001053656.1| Os04g0581800 [Oryza sativa Japonica	Sb06g026390_similar to H0303A11-B0406H05.8 protein_3e-68	AT4G27590.1_Symbols:_Heavy_metal_transport/detoxification_superfamily_protein_chr4:13771224-13771790_FORWARD_LENGTH=156_9e-40	Bradi5g19270_No_Description_present_2e-63	GRMZM2G129399_copper ion binding protein _1e-61	No_Hits	No_Hits	No_Hits	No_Hits	No_Hits	No_Hits		-2.40447	0.383894	0.290843	-1.47683	-0.862575	-4.29969	-1.5456	-1.36071	-1.53541	0.495611	2.61348	1.62401	1.78205	-0.0503669	-0.313824
IUNQ10306	-1.14143	0.00399261	LOC_Os04g32030	15.2'_'metal handling.binding, chelation and storage	Chr4	No_Hits	15.2'_'metal handling.binding, chelation and storage	No_Hits	0.0_gi|38344582|emb|CAE05540.2| OSJNBa0053B21.14 [Oryza sativa Japonica	Sb04g020690_similar to Putative uncharacterized protein_9e-106	AT5G63530.2_Symbols:_ATFP3,_FP3_farnesylated_protein_3_chr5:25433423-25435614_FORWARD_LENGTH=340_1e-55	Bradi5g08240_ATPase_activity,_coupled_to_transmembrane_movement_of_ions,_phosphorylative_mechanism_(Blast2GO)_2e-116	GRMZM2G111872_hypothetical protein LOC100304361 _2e-97	No_Hits	No_Hits	No_Hits	No_Hits	No_Hits	No_Hits		-1.15401	-0.729586	-0.526375	-0.0705938	0.289243	-1.03852	-1.40859	0.0597992	-1.23182	1.60519	1.0807	-0.522432	-0.224881	-0.0101957	0.974832
IUNQ08992	-1.02325	0.0117007	LOC_Os04g32030	15.2'_'metal handling.binding, chelation and storage	Chr4	No_Hits	15.2'_'metal handling.binding, chelation and storage	No_Hits	0.0_gi|38344582|emb|CAE05540.2| OSJNBa0053B21.14 [Oryza sativa Japonica	Sb04g020690_similar to Putative uncharacterized protein_9e-106	AT5G63530.2_Symbols:_ATFP3,_FP3_farnesylated_protein_3_chr5:25433423-25435614_FORWARD_LENGTH=340_1e-55	Bradi5g08240_ATPase_activity,_coupled_to_transmembrane_movement_of_ions,_phosphorylative_mechanism_(Blast2GO)_2e-116	GRMZM2G111872_hypothetical protein LOC100304361 _2e-97	No_Hits	No_Hits	No_Hits	No_Hits	No_Hits	No_Hits		-1.36752	-1.13389	-0.599721	0.570517	0.0631685	-0.762805	-1.16664	0.607239	-1.03804	1.39094	1.32002	0.0306864	-0.310819	-0.290544	1.01971
IUNQ38414	1.00488	0.000228851	LOC_Os03g26650	15.2'_'metal handling.binding, chelation and storage	Chr3	No_Hits	15.2'_'metal handling.binding, chelation and storage	5e-48_sp|Q9SZN7|HIP26_ARATH Heavy metal-associated isoprenylated plant	2e-112_gi|115453297|ref|NP_001050249.1| Os03g0383900 [Oryza sativa Japonica	Sb02g039890_similar to Putative uncharacterized protein_2e-66	AT4G39700.1_Symbols:_Heavy_metal_transport/detoxification_superfamily_protein_chr4:18424265-18424906_FORWARD_LENGTH=158_1e-57	Bradi1g60990_No_Description_present_2e-73	GRMZM2G161846_hypothetical protein LOC100382281 _1e-60	No_Hits	No_Hits	No_Hits	No_Hits	No_Hits	No_Hits		0.790728	0.454933	1.15857	0.250794	-0.296823	1.49019	0.713058	0.476643	0.978206	-0.610857	-0.634748	-0.249115	-0.278305	-0.163882	-0.792432
IUNQ29264	-1.05496	0.000521424	LOC_Os01g55320	15.2'_'metal handling.binding, chelation and storage	Chr1	ProSiteProfiles_Heavy-metal-associated domain profile._MDCAGCEKKIRKAIQRMEGVDDVEIDMERQKVTVNGNVEQKKVLKAVRRTGRRAVL_SUPERFAMILY_-_VHMDCAGCEKKIRKAIQRMEGVDDVEIDMERQKVTVNGNVEQKKVLKAVRRTGRRAVLWP_Pfam_Heavy-metal-associated domain_VHMDCAGCEKKIRKAIQRMEGVDDVEIDMERQKVTVNGNVEQKKVLKAVRRTG_Gene3D_-_SVHMDCAGCEKKIRKAIQRMEGVDDVEIDMERQKVTVNGNVEQKKVLKAVRRTGRRAVLWP_____________	15.2'_'metal handling.binding, chelation and storage	No_Hits	2e-109_gi|115440039|ref|NP_001044299.1| Os01g0758000 [Oryza sativa Japonica	Sb03g035070_similar to Os01g0758000 protein_8e-78	AT1G06330.1_Symbols:_Heavy_metal_transport/detoxification_superfamily_protein_chr1:1931671-1932266_REVERSE_LENGTH=159_3e-43	Bradi2g50360_No_Description_present_1e-59	GRMZM2G394979_No Description present_8e-70	No_Hits	No_Hits	No_Hits	No_Hits	No_Hits	No_Hits		-0.720058	-0.656089	-0.66148	-0.363374	0.607755	-0.274774	-0.879097	0.322698	-1.02632	1.02129	0.942719	0.847063	-0.200842	0.469689	0.898777
IUNQ52613	1.4828	0.00674994	LOC_Os01g32330	15.2'_'metal handling.binding, chelation and storage	Chr1	ProSiteProfiles_Heavy-metal-associated domain profile._MDCEGCERRVKNAVKSMRGVTSVAVNPKQSRCTVTGYVEASKVLERVKSTGKAAEM_Pfam_Heavy-metal-associated domain_KVKMDCEGCERRVKNAVKSMRGVTSVAVNPKQSRCTVTGYVEASKVLERVKSTGK_Gene3D_-_PLQTVNIKVKMDCEGCERRVKNAVKSMRGVTSVAVNPKQSRCTVTGYVEASKVLERVKSTGKAAEMWP_SUPERFAMILY_-_LQTVNIKVKMDCEGCERRVKNAVKSMRGVTSVAVNPKQSRCTVTGYVEASKVLERVKSTGKAAEMWP_____________	15.2'_'metal handling.binding, chelation and storage	4e-48_sp|Q9SZN7|HIP26_ARATH Heavy metal-associated isoprenylated plant	4e-106_gi|115436858|ref|NP_001043154.1| Os01g0507700 [Oryza sativa Japonica	Sb07g000380_similar to Farnesylated protein 3_3e-95	AT1G71050.1_Symbols:_HIPP20_Heavy_metal_transport/detoxification_superfamily_protein_chr1:26803322-26803946_REVERSE_LENGTH=152_2e-54	Bradi3g04270_No_Description_present_2e-88	GRMZM2G059836_LOC100281644 _2e-94	No_Hits	No_Hits	No_Hits	No_Hits	No_Hits	No_Hits		1.72498	2.1998	-0.255583	-0.993534	-0.393523	1.90564	1.04218	0.518844	1.62006	-0.390027	-0.895811	-1.52939	-0.0159397	0.555271	-1.90437
IUNQ43923	1.39521	0.0104098	LOC_Os01g32330	15.2'_'metal handling.binding, chelation and storage	Chr1	ProSiteProfiles_Heavy-metal-associated domain profile._MDCEGCERRVKNAVKSMRGVTSVAVNPKQSRCTVTGYVEASKVLERVKSTGKAAEM_Pfam_Heavy-metal-associated domain_KVKMDCEGCERRVKNAVKSMRGVTSVAVNPKQSRCTVTGYVEASKVLERVKSTGK_Gene3D_-_PLQTVNIKVKMDCEGCERRVKNAVKSMRGVTSVAVNPKQSRCTVTGYVEASKVLERVKSTGKAAEMWP_SUPERFAMILY_-_LQTVNIKVKMDCEGCERRVKNAVKSMRGVTSVAVNPKQSRCTVTGYVEASKVLERVKSTGKAAEMWP_____________	15.2'_'metal handling.binding, chelation and storage	4e-48_sp|Q9SZN7|HIP26_ARATH Heavy metal-associated isoprenylated plant	4e-106_gi|115436858|ref|NP_001043154.1| Os01g0507700 [Oryza sativa Japonica	Sb07g000380_similar to Farnesylated protein 3_3e-95	AT1G71050.1_Symbols:_HIPP20_Heavy_metal_transport/detoxification_superfamily_protein_chr1:26803322-26803946_REVERSE_LENGTH=152_2e-54	Bradi3g04270_No_Description_present_2e-88	GRMZM2G059836_LOC100281644 _2e-94	No_Hits	No_Hits	No_Hits	No_Hits	No_Hits	No_Hits		1.77171	2.22775	-0.214956	-1.10165	-0.136741	1.84229	1.12969	0.689417	1.54544	-0.285542	-0.585907	-1.41663	0.131278	0.660918	-2.06122
IUNQ39015	-1.08787	0.00174815	LOC_Os12g05050	15'_'metal handling	Chr12	No_Hits	15'_'metal handling	5e-33_sp|P24805|TSJT1_TOBAC Stem-specific protein TSJT1 OS=Nicotiana	7e-172_gi|115487312|ref|NP_001066143.1| Os12g0145100 [Oryza sativa Japonica	Sb08g002850_similar to Stem-specific protein TSJT1, putative, expressed_7e-155	AT5G19140.1_Symbols:_ATAILP1,_AILP1_Aluminium_induced_protein_with_YGL_and_LRDR_motifs_chr5:6423398-6425785_FORWARD_LENGTH=234_3e-119	Bradi4g42890_No_Description_present_2e-144	GRMZM2G003762_Putative uncharacterized protein _3e-150	Q3RE79_Asparagine_synthase_(glutaminehydrolysing)_EC_6_3_5_4_Xylella_fastidiosa_Dixon_TrEMBL_7e-11	No_Hits	No_Hits	No_Hits	No_Hits	No_Hits		-0.921951	-0.478361	-0.225735	0.438257	-0.0368013	-0.980924	-1.81249	-0.327562	-0.689343	0.776541	1.25527	0.317852	0.742608	-0.350355	0.725317
IUNQ42503	-1.27078	0.000622622	LOC_Os11g05050	15'_'metal handling	Chr11	No_Hits	15'_'metal handling	1e-32_sp|P24805|TSJT1_TOBAC Stem-specific protein TSJT1 OS=Nicotiana	2e-170_gi|115484165|ref|NP_001065744.1| Os11g0147800 [Oryza sativa Japonica	Sb08g002850_similar to Stem-specific protein TSJT1, putative, expressed_6e-158	AT5G19140.1_Symbols:_ATAILP1,_AILP1_Aluminium_induced_protein_with_YGL_and_LRDR_motifs_chr5:6423398-6425785_FORWARD_LENGTH=234_9e-122	Bradi4g42890_No_Description_present_3e-152	GRMZM2G003762_Putative uncharacterized protein _5e-156	Q3RE79_Asparagine_synthase_(glutaminehydrolysing)_EC_6_3_5_4_Xylella_fastidiosa_Dixon_TrEMBL_5e-13	No_Hits	No_Hits	No_Hits	No_Hits	No_Hits		-0.687273	-0.640343	-0.342798	0.428117	0.0971937	-0.607846	-1.8026	-0.456953	-0.599349	1.61904	1.19717	0.253849	0.615904	-0.0845852	0.910491
IUNQ21668	1.02312	0.0233489	LOC_Os02g39160	16.1.1.6'_'secondary metabolism.isoprenoids.non-mevalonate pathway.MDS	Chr2	No_Hits	16.1.1.6'_'secondary metabolism.isoprenoids.non-mevalonate pathway.MDS	0.0_sp|Q6K8J4|ISPG_ORYSJ 4-hydroxy-3-methylbut-2-en-1-yl diphosphate	0.0_gi|115447171|ref|NP_001047365.1| Os02g0603800 [Oryza sativa Japonica	Sb04g025290_similar to Hydroxymethylbutenyl 4-diphosphate synthase_0.0	AT5G60600.1_Symbols:_GCPE,_ISPG,_CSB3,_CLB4,_HDS_4-hydroxy-3-methylbut-2-enyl_diphosphate_synthase_chr5:24359447-24363274_FORWARD_LENGTH=741_0.0	Bradi3g48080_iron_ion_binding,_4-hydroxy-3-methylbut-2-en-1-yl_diphosphate_synthase_activity_(Blast2GO)_0.0	GRMZM2G137409_hydroxymethylbutenyl 4-diphosphate synthase _0.0	Q6K8J4_(E)4hydroxy3methylbut2enyldiphosphate_synthase_EC_1_17_7_1_Oryza_sativa_subsp__japonica_SwissProt_0.0	No_Hits	No_Hits	No_Hits	No_Hits	No_Hits		0.863788	0.37099	0.480386	-0.13768	-1.56755	0.66589	2.10083	-0.610181	0.81696	-2.25911	-1.61624	-0.366811	-0.191065	0.188994	-0.798837
IUNQ10803	1.02523	0.014388	LOC_Os03g52170	16.1.1.7'_'secondary metabolism.isoprenoids.non-mevalonate pathway.MDR	Chr3	No_Hits	16.1.1.7'_'secondary metabolism.isoprenoids.non-mevalonate pathway.MDR	0.0_sp|Q6AVG6|ISPH_ORYSJ 4-hydroxy-3-methylbut-2-enyl diphosphate	0.0_gi|115455133|ref|NP_001051167.1| Os03g0731900 [Oryza sativa Japonica	Sb01g009140_similar to Putative LytB protein_0.0	AT4G34350.1_Symbols:_CLB6,_ISPH,_HDR_4-hydroxy-3-methylbut-2-enyl_diphosphate_reductase_chr4:16428681-16431038_REVERSE_LENGTH=466_0.0	Bradi1g09710_No_Description_present_0.0	GRMZM2G027059_hypothetical protein LOC100383164 _0.0	Q6AVG6_4hydroxy3methylbut2enyl_diphosphate_reductase_EC_1_17_1_2_Oryza_sativa_subsp__japonica_SwissProt_0.0	No_Hits	No_Hits	No_Hits	No_Hits	No_Hits		1.02346	0.874677	0.20713	-0.051055	-0.800088	0.473827	2.23152	-0.445127	1.09347	-0.944973	-1.73422	-0.19704	-0.577566	0.153885	-0.232217
IUNQ20298	1.01494	0.0152369	LOC_Os03g52170	16.1.1.7'_'secondary metabolism.isoprenoids.non-mevalonate pathway.MDR	Chr3	No_Hits	16.1.1.7'_'secondary metabolism.isoprenoids.non-mevalonate pathway.MDR	0.0_sp|Q6AVG6|ISPH_ORYSJ 4-hydroxy-3-methylbut-2-enyl diphosphate	0.0_gi|115455133|ref|NP_001051167.1| Os03g0731900 [Oryza sativa Japonica	Sb01g009140_similar to Putative LytB protein_0.0	AT4G34350.1_Symbols:_CLB6,_ISPH,_HDR_4-hydroxy-3-methylbut-2-enyl_diphosphate_reductase_chr4:16428681-16431038_REVERSE_LENGTH=466_0.0	Bradi1g09710_No_Description_present_0.0	GRMZM2G027059_hypothetical protein LOC100383164 _0.0	Q6AVG6_4hydroxy3methylbut2enyl_diphosphate_reductase_EC_1_17_1_2_Oryza_sativa_subsp__japonica_SwissProt_0.0	No_Hits	No_Hits	No_Hits	No_Hits	No_Hits		0.957291	0.996016	0.205748	-0.166032	-0.826397	0.439046	2.18636	-0.675533	1.06582	-1.37853	-1.40609	-0.387808	-0.420984	0.059989	-0.351237
IUNQ26971	-1.07403	0.00150731	LOC_Os11g32090	16.1.1'_'secondary metabolism.isoprenoids.non-mevalonate pathway	Chr11	No_Hits	16.1.1'_'secondary metabolism.isoprenoids.non-mevalonate pathway	No_Hits	1e-138_gi|77551193|gb|ABA93990.1| Geranylgeranyl transferase type II	Sb07g027520_similar to Putative Rab geranylgeranyltransferase, beta subunit_6e-52	AT3G12070.2_Symbols:_RAB_geranylgeranyl_transferase_beta_subunit_2_chr3:3845420-3847140_REVERSE_LENGTH=317_4e-32	Bradi3g40170_CAAX-protein_geranylgeranyltransferase_activity,_Rab-protein_geranylgeranyltransferase_activity_(Blast2GO)_5e-48	GRMZM2G124557_hypothetical protein LOC100193289 _9e-57	B9SQ28_protein_geranylgeranyltransferase_type_II_EC_2_5_1_60_Ricinus_communis_TrEMBL_2e-32	No_Hits	No_Hits	No_Hits	No_Hits	No_Hits		-1.21502	-0.664826	-0.222037	-0.535156	0.965699	-0.842306	-0.0237746	0.313381	-1.33668	1.59886	0.910133	1.09449	0.27207	0.277177	0.955271
IUNQ23209	1.01264	0.0163422	LOC_Os07g39270	16.1.2'_'secondary metabolism.isoprenoids.mevalonate pathway	Chr7	No_Hits	16.1.2'_'secondary metabolism.isoprenoids.mevalonate pathway	3e-149_sp|Q94ID7|GGPPS_HEVBR Geranylgeranyl pyrophosphate synthase,	0.0_gi|115473007|ref|NP_001060102.1| Os07g0580900 [Oryza sativa Japonica	Sb02g037510_similar to Putative uncharacterized protein_0.0	AT4G36810.1_Symbols:_GGPS1_geranylgeranyl_pyrophosphate_synthase_1_chr4:17343513-17344628_FORWARD_LENGTH=371_5e-146	Bradi1g23510_farnesyltranstransferase_activity,_dimethylallyltranstransferase_activity,_geranyltranstransferase_activity_(Blast2GO)_0.0	AC194970.5_FGP001_No Description present_0.0	A9ZN20_geranylgeranyl_diphosphate_synthase_EC_2_5_1_29_Hevea_brasiliensis_TrEMBL_1e-148	No_Hits	No_Hits	No_Hits	No_Hits	No_Hits		0.795118	0.665951	0.0559368	-0.502697	-1.41186	0.176429	1.65445	-0.886644	0.876903	-1.61707	-1.23066	-0.657829	-0.147621	-0.726586	-0.979581
IUNQ21035	1.26258	0.00530679	LOC_Os04g48880	16.1.4.6'_'secondary metabolism.isoprenoids.carotenoids.carotenoid beta ring hydroxylase	Chr4	Pfam_Fatty acid hydroxylase superfamily_GAAVGMEFWAQWAHRSLWHASLWHMHESHHRAREGPFELNDVFAITNAVPAISLLAYGFFHRGIVPGLCFGAGLGITLFGMAYMFVHDGLVHRRFPVGPIANVPYFRRVAAAHKIHHT_____________	16.1.4.6'_'secondary metabolism.isoprenoids.carotenoids.carotenoid beta ring hydroxylase	6e-133_sp|B3SGL0|BCH_GENLU Beta-carotene 3-hydroxylase, chloroplastic	0.0_gi|115460080|ref|NP_001053640.1| Os04g0578400 [Oryza sativa Japonica	Sb06g026190_similar to Beta-carotene hydroxylase_5e-161	AT4G25700.1_Symbols:_BETA-OHASE_1,_B1,_chy1,_BCH1_beta-hydroxylase_1_chr4:13094142-13095866_REVERSE_LENGTH=310_3e-129	Bradi5g19130_No_Description_present_2e-161	GRMZM2G164318_beta-carotene hydroxylase _1e-158	E9JE14_betacarotene_3hydroxylase_EC_1_14_13_129_Zea_mays_TrEMBL_6e-157	No_Hits	No_Hits	No_Hits	No_Hits	No_Hits		0.838765	0.1352	2.74089	-1.17965	-0.523736	0.0719781	1.31526	0.765783	0.997433	-0.747318	-0.859431	-2.30266	-0.48638	-0.349283	-0.889197
IUNQ42369	-1.12101	0.0256294	LOC_Os03g24680	16.1.5'_'secondary metabolism.isoprenoids.terpenoids	Chr3	No_Hits	16.1.5'_'secondary metabolism.isoprenoids.terpenoids	9e-120_sp|B1B1U3|ZSS1_ZINZE Alpha-humulene synthase OS=Zingiber zerumbet	0.0_gi|108708290|gb|ABF96085.1| Terpene synthase, N-terminal domain	Sb01g034700_similar to Terpene synthase family, metal binding domain containing protein_0.0	AT4G16730.1_Symbols:_TPS02_terpene_synthase_02_chr4:9403119-9406003_FORWARD_LENGTH=539_5e-73	Bradi3g35027_No_Description_present_0.0	GRMZM2G010356_terpene synthase 7 (LOC100281754), mRNA_2e-172	B1B1U3_alphahumulene_synthase_EC_4_2_3_104_Zingiber_zerumbet_SwissProt_7e-119	No_Hits	No_Hits	No_Hits	No_Hits	No_Hits		-0.774215	-2.00941	-1.44919	0.748092	0.0417223	0.385526	-2.37413	0.743238	-0.85388	0.375751	0.42342	0.67682	-0.120415	0.527268	1.52439
IUNQ38068	-1.0357	0.0302557	LOC_Os03g24760	16.1.5'_'secondary metabolism.isoprenoids.terpenoids	Chr3	No_Hits	16.1.5'_'secondary metabolism.isoprenoids.terpenoids	5e-125_sp|B1B1U3|ZSS1_ZINZE Alpha-humulene synthase OS=Zingiber zerumbet	0.0_gi|108708298|gb|ABF96093.1| Terpene synthase family, metal binding	Sb01g034700_similar to Terpene synthase family, metal binding domain containing protein_0.0	AT5G23960.2_Symbols:_TPS21_terpene_synthase_21_chr5:8092969-8095128_FORWARD_LENGTH=545_5e-82	Bradi3g35027_No_Description_present_0.0	GRMZM2G010356_terpene synthase 7 (LOC100281754), mRNA_0.0	B1B1U3_alphahumulene_synthase_EC_4_2_3_104_Zingiber_zerumbet_SwissProt_4e-124	No_Hits	No_Hits	No_Hits	No_Hits	No_Hits		-0.689334	-1.69833	-1.11739	0.821273	-0.124028	0.0616589	-2.4951	0.864389	-0.915526	0.847638	-0.00176907	0.522079	-0.325809	0.287358	1.36586
IUNQ00803	1.13165	0.0134775	LOC_Os11g16260	16.10'_'secondary metabolism.simple phenols	Chr11	No_Hits	16.10'_'secondary metabolism.simple phenols	0.0_sp|Q53LU4|LAC18_ORYSJ Laccase-18 OS=Oryza sativa subsp. japonica	0.0_gi|75320156|sp|Q53LU4.1|LAC18_ORYSJ RecName: Full=Laccase-18;	Sb05g025570_similar to Laccase-19 precursor_0.0	AT3G09220.1_Symbols:_LAC7_laccase_7_chr3:2827434-2830477_REVERSE_LENGTH=567_3e-156	Bradi4g11770_copper_ion_binding_(Blast2GO)_0.0	AC234190.1_FGP002_No Description present_0.0	Q53LU4_laccase_EC_1_10_3_2_Oryza_sativa_subsp__japonica_SwissProt_0.0	No_Hits	No_Hits	gnl_TC-DB_P43561_2_A_108_1_4_Iron_transport_multicopper_oxidase_FET5_precursor_(EC_1_-_-_-)_-_Saccharomyces_cerevisiae_(Baker's_yeast)__7e-34	No_Hits	No_Hits		2.0715	1.89959	-0.157365	2.33527	0.22161	0.221421	0.228165	-0.569937	0.65818	-2.42688	-3.23804	-1.00651	1.38448	-0.861954	-1.22098
IUNQ13531	1.19185	0.0136713	LOC_Os10g29470	16.2.1.10'_'secondary metabolism.phenylpropanoids.lignin biosynthesis.CAD	Chr10	No_Hits	16.2.1.10'_'secondary metabolism.phenylpropanoids.lignin biosynthesis.CAD	0.0_sp|Q337Y2|CADH3_ORYSJ Probable cinnamyl alcohol dehydrogenase	0.0_gi|297610525|ref|NP_001064659.2| Os10g0430200 [Oryza sativa Japonica	Sb07g006090_similar to Putative uncharacterized protein_0.0	AT4G37970.1_Symbols:_ATCAD6,_CAD6_cinnamyl_alcohol_dehydrogenase_6_chr4:17849672-17852145_FORWARD_LENGTH=363_2e-158	Bradi3g17920_Cinnamyl_alcohol_dehydrogenase_(CAD)_0.0	GRMZM2G118610_LOC100281336 _0.0	Q337Y2_cinnamylalcohol_dehydrogenase_EC_1_1_1_195_Oryza_sativa_subsp__japonica_SwissProt_0.0	No_Hits	No_Hits	No_Hits	No_Hits	No_Hits		1.10628	2.02916	0.905643	-0.422538	-1.24558	-1.78343	1.21818	-3.06765	1.46672	-3.2843	-1.51744	-1.5825	-0.211378	-0.410834	-2.51447
IUNQ29440	1.43024	0.0398021	LOC_Os10g23310	16.2.1.4'_'secondary metabolism.phenylpropanoids.lignin biosynthesis.MCT	Chr10	No_Hits	16.2.1.4'_'secondary metabolism.phenylpropanoids.lignin biosynthesis.MCT	4e-82_sp|A9ZPJ6|AGCT1_HORVU Agmatine coumaroyltransferase-1 OS=Hordeum	0.0_gi|115481782|ref|NP_001064484.1| Os10g0379100 [Oryza sativa Japonica	Sb01g011860_similar to Putative uncharacterized protein_3e-92	AT5G48930.1_Symbols:_HCT_hydroxycinnamoyl-CoA_shikimate/quinate_hydroxycinnamoyl_transferase_chr5:19836654-19838092_REVERSE_LENGTH=433_2e-44	Bradi3g23280_No_Description_present_0.0	GRMZM2G030436_No Description present_0.0	G9HTF7_putrescine_Nhydroxycinnamoyltransferase_EC_2_3_1_138_Nicotiana_attenuata_TrEMBL_4e-88	No_Hits	No_Hits	No_Hits	No_Hits	No_Hits		3.27601	2.71965	1.88722	-0.418656	-3.29669	0.0966425	-0.147791	2.18632	1.78445	-1.24865	-3.26264	-1.48997	2.87769	-0.695194	-2.05274
IUNQ11724	-1.56878	0.0114613	LOC_Os02g56720	16.2.1.7'_'secondary metabolism.phenylpropanoids.lignin biosynthesis.CCR1	Chr2	SUPERFAMILY_-_QQQLVCVTGAGGFIGSWVVRELLLRGYRVRATVRDPADRKNAHLLALEGAHERLSLRRADVLDFAGLLAAFAGCHGVFHVACPLSNRDPELMAVAVDGTRNVMNAAADMGVRRVVFTSSYGAVHMNPNRSPDAVLDESCWSDPEFCRQKDMYCYAKTMAEMAATEEAAKRGLELAVVVPSMTMGPMLQRALNLSSTHVANYLTGAKKSYPNAVAAYVDVRDVARAHALVYERHDARGRYLCIGAVLHRAQLLQMLMDLFPQYTIASKCDDKGKPMVKPYEFSNQRLKDLGLEFTPLRKSLYDAV_Pfam_3-beta hydroxysteroid dehydrogenase/isomerase family_VTGAGGFIGSWVVRELLLRGYR…	16.2.1.7'_'secondary metabolism.phenylpropanoids.lignin biosynthesis.CCR1	No_Hits	No_Hits	Sb04g036770_similar to Cinnamoyl CoA reductase_1e-176	AT1G80820.1_Symbols:_CCR2,_ATCCR2_cinnamoyl_coa_reductase_chr1:30370646-30372460_FORWARD_LENGTH=332_1e-116	Bradi3g54950_Cinnamoyl-CoA_reductase_(CCR)_3e-180	GRMZM2G099420_No Description present_2e-174	Q8VXA7_cinnamoylCoA_reductase_EC_1_2_1_44_Oryza_sativa_TrEMBL_0.0	No_Hits	No_Hits	No_Hits	No_Hits	No_Hits		0.655769	-2.96122	-1.57515	1.1203	1.09116	-0.086442	-2.71578	-0.648304	0.369219	1.96681	-0.617497	1.41635	1.18625	1.31201	1.96225
IUNQ24888	1.00521	0.0117909	LOC_Os09g31498	16.2'_'secondary metabolism.phenylpropanoids	Chr9	No_Hits	16.2'_'secondary metabolism.phenylpropanoids	5e-53_sp|Q9SAH9|CCR2_ARATH Cinnamoyl-CoA reductase 2 OS=Arabidopsis	5e-114_gi|297727111|ref|NP_001175919.1| Os09g0491788 [Oryza sativa Japonica	Sb02g028600_similar to Putative uncharacterized protein_2e-80	AT2G33590.1_Symbols:_NAD(P)-binding_Rossmann-fold_superfamily_protein_chr2:14224622-14226365_FORWARD_LENGTH=321_4e-71	Bradi4g33894_No_Description_present_4e-89	AC234526.1_FGP005_No Description present_2e-78	B9R8T8_dihydrokaempferol_4reductase_EC_1_1_1_219_Ricinus_communis_TrEMBL_1e-68	No_Hits	No_Hits	No_Hits	No_Hits	No_Hits		1.46047	1.68035	2.71603	-0.28262	0.130503	-0.0470991	0.856852	1.02207	0.73809	-0.588477	-2.76996	-0.204092	-0.391304	-0.665755	1.55897
IUNQ40920	-1.73158	0.00210137	LOC_Os07g04970	16.2'_'secondary metabolism.phenylpropanoids	Chr7	No_Hits	16.2'_'secondary metabolism.phenylpropanoids	2e-74_sp|Q9SND9|Y3028_ARATH Uncharacterized acetyltransferase At3g50280	0.0_gi|115470549|ref|NP_001058873.1| Os07g0142700 [Oryza sativa Japonica	Sb01g022200_similar to N-hydroxycinnamoyl benzoyltransferase-like protein_0.0	AT5G42830.1_Symbols:_HXXXD-type_acyl-transferase_family_protein_chr5:17176384-17177906_FORWARD_LENGTH=450_2e-102	Bradi1g52367_No_Description_present_3e-180	GRMZM2G124815_No Description present_3e-176	B9T4T6_anthranilate_Nbenzoyltransferase_EC_2_3_1_144_Ricinus_communis_TrEMBL_4e-100	No_Hits	No_Hits	No_Hits	No_Hits	No_Hits		-0.634121	-0.793264	-0.708976	-0.236641	0.505734	-0.380419	-1.70867	0.672543	-3.71291	1.75134	0.825678	0.962073	0.321617	1.07518	0.92719
IUNQ43712	-1.29907	6.66306e-06	LOC_Os09g20684	16.4.1'_'secondary metabolism.N misc.alkaloid-like	Chr9	No_Hits	16.4.1'_'secondary metabolism.N misc.alkaloid-like	7e-62_sp|P92976|STS3_ARATH Strictosidine synthase 3 OS=Arabidopsis	0.0_gi|115478873|ref|NP_001063030.1| Os09g0373200 [Oryza sativa Japonica	Sb02g023460_similar to Putative strictosidine synthase_2e-171	AT3G57030.1_Symbols:_Calcium-dependent_phosphotriesterase_superfamily_protein_chr3:21101653-21103204_REVERSE_LENGTH=374_1e-84	Bradi4g29243_No_Description_present_8e-172	GRMZM2G143494_strictosidine synthase 3 (LOC100284402), mRNA_5e-169	B9T2X8_strictosidine_synthase_EC_4_3_3_2_Ricinus_communis_TrEMBL_6e-86	No_Hits	No_Hits	No_Hits	No_Hits	No_Hits		-0.683978	-0.599978	-0.439443	-0.257479	-0.0627675	-0.456065	-0.94825	-0.273869	-0.540464	1.61929	0.934236	0.88882	1.67493	0.19917	0.609751
IUNQ35305	-1.39781	2.62145e-05	LOC_Os11g42510	16.5.1.1.4.2'_'secondary metabolism.sulfur-containing.glucosinolates.synthesis.shared.alkylthiohydroximate C-S lyase	Chr11	No_Hits	16.5.1.1.4.2'_'secondary metabolism.sulfur-containing.glucosinolates.synthesis.shared.alkylthiohydroximate C-S lyase	2e-120_sp|Q9ST02|NAATA_HORVU Nicotianamine aminotransferase A OS=Hordeum	0.0_gi|353351804|tpd|FAA00728.1| TPA: nicotianamine aminotransferase	Sb05g025660_similar to Tyrosine/nicotianamine aminotransferases family protein, expressed_0.0	AT5G53970.1_Symbols:_Tyrosine_transaminase_family_protein_chr5:21910676-21912594_FORWARD_LENGTH=414_6e-119	Bradi4g11580_tyrosine_transaminase_activity_(Blast2GO)_0.0	GRMZM2G006480_hypothetical protein LOC100191816 _0.0	Q6K2Y8_nicotianamine_aminotransferase_EC_2_6_1_80_Oryza_sativa_subsp__japonica_TrEMBL_1e-127	No_Hits	No_Hits	No_Hits	No_Hits	No_Hits		-0.46599	-0.837039	-0.534551	-0.210107	-0.372056	-0.938992	-1.41645	-0.197937	-1.23541	2.09606	1.04487	0.788881	0.528346	-0.0140276	1.03823
IUNQ54308	1.29419	0.0245789	LOC_Os11g42510	16.5.1.1.4.2'_'secondary metabolism.sulfur-containing.glucosinolates.synthesis.shared.alkylthiohydroximate C-S lyase	Chr11	No_Hits	16.5.1.1.4.2'_'secondary metabolism.sulfur-containing.glucosinolates.synthesis.shared.alkylthiohydroximate C-S lyase	2e-120_sp|Q9ST02|NAATA_HORVU Nicotianamine aminotransferase A OS=Hordeum	0.0_gi|353351804|tpd|FAA00728.1| TPA: nicotianamine aminotransferase	Sb05g025660_similar to Tyrosine/nicotianamine aminotransferases family protein, expressed_0.0	AT5G53970.1_Symbols:_Tyrosine_transaminase_family_protein_chr5:21910676-21912594_FORWARD_LENGTH=414_6e-119	Bradi4g11580_tyrosine_transaminase_activity_(Blast2GO)_0.0	GRMZM2G006480_hypothetical protein LOC100191816 _0.0	Q6K2Y8_nicotianamine_aminotransferase_EC_2_6_1_80_Oryza_sativa_subsp__japonica_TrEMBL_1e-127	No_Hits	No_Hits	No_Hits	No_Hits	No_Hits		2.41713	1.68863	1.41789	1.78324	-1.27106	-0.888692	-0.848453	-1.71069	1.4979	-0.954113	-1.39992	-4.14612	0.814225	-0.824938	-0.894569
IUNQ46451	-1.17797	4.0244e-05	LOC_Os09g25850	16.7'_'secondary metabolism.wax	Chr9	No_Hits	16.7'_'secondary metabolism.wax	0.0_sp|Q8H1Z0|CER3_ARATH Protein ECERIFERUM 3 OS=Arabidopsis thaliana	0.0_gi|115479267|ref|NP_001063227.1| Os09g0426800 [Oryza sativa Japonica	Sb04g005330_similar to Putative uncharacterized protein_0.0	AT5G57800.1_Symbols:_FLP1,_YRE,_CER3,_WAX2_Fatty_acid_hydroxylase_superfamily_chr5:23420589-23423832_FORWARD_LENGTH=632_0.0	Bradi4g30750_No_Description_present_0.0	GRMZM2G114642_glossy1 _0.0	No_Hits	No_Hits	No_Hits	No_Hits	No_Hits	No_Hits		-0.910051	-0.848287	-0.741219	-0.13082	0.30157	-0.675145	-1.07677	0.211756	-0.795839	0.776556	0.634998	0.943575	0.289235	0.609754	0.733057
IUNQ18049	1.08567	0.0268014	LOC_Os04g40730	16.7'_'secondary metabolism.wax	Chr4	No_Hits	16.7'_'secondary metabolism.wax	2e-129_sp|Q8L9C4|KCR1_ARATH Very-long-chain 3-oxoacyl-CoA reductase	0.0_gi|115459050|ref|NP_001053125.1| Os04g0483500 [Oryza sativa Japonica	Sb04g025020_similar to B-keto acyl reductase_0.0	AT1G67730.1_Symbols:_YBR159,_KCR1,_ATKCR1_beta-ketoacyl_reductase_1_chr1:25391676-25393365_FORWARD_LENGTH=318_1e-130	Bradi5g13760_estradiol_17-beta-dehydrogenase_activity,_testosterone_17-beta-dehydrogenase_(NADP+)_activity_(Blast2GO)_1e-176	GRMZM2G087323_Beta-ketoacyl reductase GL8BPutative uncharacterized protein ;_0.0	Q0VH88_verylongchain_3oxoacylCoA_reductase_EC_1_1_1_330_Gossypium_hirsutum_TrEMBL_1e-141	No_Hits	No_Hits	No_Hits	No_Hits	No_Hits		-0.208453	1.6618	0.674828	0.22239	-0.765768	-0.472551	0.315256	-0.832155	0.494599	-2.68884	-1.04352	-1.58021	1.29338	-1.0416	-1.02148
IUNQ05365	1.34435	2.56875e-05	LOC_Os02g38440	16.7'_'secondary metabolism.wax	Chr2	No_Hits	16.7'_'secondary metabolism.wax	1e-134_sp|Q8L9C4|KCR1_ARATH Very-long-chain 3-oxoacyl-CoA reductase	0.0_gi|125540149|gb|EAY86544.1| hypothetical protein OsI_07926 [Oryza	Sb04g025020_similar to B-keto acyl reductase_0.0	AT1G67730.1_Symbols:_YBR159,_KCR1,_ATKCR1_beta-ketoacyl_reductase_1_chr1:25391676-25393365_FORWARD_LENGTH=318_1e-135	Bradi3g47840_estradiol_17-beta-dehydrogenase_activity,_testosterone_17-beta-dehydrogenase_(NADP+)_activity_(Blast2GO)_0.0	GRMZM2G087323_Beta-ketoacyl reductase GL8BPutative uncharacterized protein ;_0.0	Q0VH88_verylongchain_3oxoacylCoA_reductase_EC_1_1_1_330_Gossypium_hirsutum_TrEMBL_5e-149	No_Hits	No_Hits	No_Hits	No_Hits	No_Hits		1.00842	1.01852	0.40979	0.0828724	-0.499421	0.522474	1.05849	-0.0318394	0.610707	-1.48661	-1.34484	-1.3239	-0.372415	-0.612868	-0.9933
IUNQ11379	-2.06281	6.78631e-06	LOC_Os04g53860	16.8.1.2'_'secondary metabolism.flavonoids.anthocyanins.anthocyanidin reductase	Chr4	No_Hits	16.8.1.2'_'secondary metabolism.flavonoids.anthocyanins.anthocyanidin reductase	3e-58_sp|Q9SEV0|BAN_ARATH Anthocyanidin reductase OS=Arabidopsis thaliana	0.0_gi|115460756|ref|NP_001053978.1| Os04g0630900 [Oryza sativa Japonica	Sb06g029590_similar to H0105C05.4 protein_3e-84	AT1G61720.1_Symbols:_BAN_NAD(P)-binding_Rossmann-fold_superfamily_protein_chr1:22791326-22792757_REVERSE_LENGTH=340_2e-59	Bradi5g22830_aldo-keto_reductase_activity,_steroid_dehydrogenase_activity,_acting_on_the_CH-OH_group_of_donors,_NAD_or_NADP_as_acceptor_(Blast2GO)_1e-84	GRMZM2G097841_leucoanthocyanidin reductase _4e-81	Q7PCC4_anthocyanidin_reductase_EC_1_3_1_77_Vitis_vinifera_TrEMBL_9e-62	No_Hits	No_Hits	No_Hits	No_Hits	No_Hits		-1.29498	-1.07461	0.374243	-0.217308	0.162088	-0.624719	-2.39292	-1.07701	-0.633702	0.593369	2.64839	2.22935	1.30442	1.12938	1.69035
IUNQ32726	1.33719	0.0206816	LOC_Os02g28300	16.8.1.21'_'secondary metabolism.flavonoids.anthocyanins.anthocyanin 5-aromatic acyltransferase	Chr2	No_Hits	16.8.1.21'_'secondary metabolism.flavonoids.anthocyanins.anthocyanin 5-aromatic acyltransferase	3e-54_sp|Q9LRQ8|PMAT2_ARATH Phenolic glucoside malonyltransferase 2	0.0_gi|297599236|ref|NP_001046858.2| Os02g0484600 [Oryza sativa Japonica	Sb02g003590_similar to Os02g0484600 protein_8e-154	AT3G29670.1_Symbols:_HXXXD-type_acyl-transferase_family_protein_chr3:11527952-11529307_FORWARD_LENGTH=451_2e-55	Bradi3g22950_No_Description_present_8e-132	GRMZM2G382785_hypothetical protein LOC100274392 _6e-147	B9SNQ7_anthocyanin_5(6'''hydroxycinnamoyltransferase)_EC_2_3_1_153_Ricinus_communis_TrEMBL_3e-63	No_Hits	No_Hits	No_Hits	No_Hits	No_Hits		1.52077	2.57702	2.02349	0.568059	-1.86112	-0.984924	-1.16488	-0.0583987	2.10575	-2.84963	-1.94062	-1.54069	1.1428	-2.68376	-1.08207
IUNQ19765	1.14826	0.0241397	LOC_Os04g37490	16.8.2'_'secondary metabolism.flavonoids.chalcones	Chr4	No_Hits	16.8.2'_'secondary metabolism.flavonoids.chalcones	2e-121_sp|Q9SQ64|COR2_PAPSO Non-functional NADPH-dependent codeinone	0.0_gi|115458636|ref|NP_001052918.1| Os04g0447700 [Oryza sativa Japonica	Sb06g018120_similar to OSIGBa0152K17.5 protein_0.0	AT1G59960.1_Symbols:_NAD(P)-linked_oxidoreductase_superfamily_protein_chr1:22071410-22073067_REVERSE_LENGTH=326_3e-112	Bradi5g11630_bile_acid_transmembrane_transporter_activity_(Blast2GO)_0.0	GRMZM2G132875_hypothetical protein LOC100191526 _1e-172	B9S2J1_6'deoxychalcone_synthase_EC_2_3_1_170_Ricinus_communis_TrEMBL_1e-120	No_Hits	No_Hits	No_Hits	No_Hits	No_Hits		0.966706	0.333106	1.52987	-0.303119	-0.946978	0.0838346	-0.768254	2.7669	1.5947	-0.373719	-1.4592	-0.547853	0.0341558	-0.0130301	-0.869653
IUNQ01888	-1.1383	0.00725637	LOC_Os07g41070	16.8.3.1'_'secondary metabolism.flavonoids.dihydroflavonols.dihydroflavonol 4-reductase	Chr7	No_Hits	16.8.3.1'_'secondary metabolism.flavonoids.dihydroflavonols.dihydroflavonol 4-reductase	4e-45_sp|Q9SEV0|BAN_ARATH Anthocyanidin reductase OS=Arabidopsis thaliana	0.0_gi|115473209|ref|NP_001060203.1| Os07g0602000 [Oryza sativa Japonica	Sb02g038530_similar to Putative uncharacterized protein_1e-168	AT4G27250.1_Symbols:_NAD(P)-binding_Rossmann-fold_superfamily_protein_chr4:13642803-13644425_REVERSE_LENGTH=354_3e-48	Bradi1g22280_aldo-keto_reductase_activity_(Blast2GO)_8e-173	GRMZM2G131243_hypothetical protein LOC100191371 _3e-158	B9RCQ4_dihydrokaempferol_4reductase_EC_1_1_1_219_Ricinus_communis_TrEMBL_3e-109	No_Hits	No_Hits	No_Hits	No_Hits	No_Hits		-0.762918	-2.05511	-2.79575	-0.0917788	0.167236	0.536946	-0.908122	0.428401	-0.11588	1.64382	0.154559	0.175528	0.466889	0.9891	0.517833
IUNQ07515	1.18004	0.0165816	LOC_Os06g44170	16.8.3.1'_'secondary metabolism.flavonoids.dihydroflavonols.dihydroflavonol 4-reductase	Chr6	No_Hits	16.8.3.1'_'secondary metabolism.flavonoids.dihydroflavonols.dihydroflavonol 4-reductase	2e-50_sp|P51105|DFRA_GERHY Dihydroflavonol-4-reductase OS=Gerbera hybrida	0.0_gi|125598057|gb|EAZ37837.1| hypothetical protein OsJ_22181 [Oryza	Sb07g023130_similar to NADPH HC toxin reductase_0.0	AT4G27250.1_Symbols:_NAD(P)-binding_Rossmann-fold_superfamily_protein_chr4:13642803-13644425_REVERSE_LENGTH=354_1e-58	Bradi1g31020_No_Description_present_4e-176	GRMZM5G881887_Helminthosporium carbonum susceptibility1 _0.0	B9RCQ4_dihydrokaempferol_4reductase_EC_1_1_1_219_Ricinus_communis_TrEMBL_2e-92	No_Hits	No_Hits	No_Hits	No_Hits	No_Hits		0.918158	1.05843	0.020895	-1.20122	-2.00279	0.640181	1.50364	0.311169	-0.12986	-1.50489	-1.75292	-0.905692	0.121782	-0.985323	-1.62053
IMULT01299	1.20733	0.00470261	LOC_Os03g03034	16.8.3'_'secondary metabolism.flavonoids.dihydroflavonols	Chr3	No_Hits	16.8.3'_'secondary metabolism.flavonoids.dihydroflavonols	1e-72_sp|Q06942|FL3H_MALDO Naringenin,2-oxoglutarate 3-dioxygenase	0.0_gi|115450397|ref|NP_001048799.1| Os03g0122300 [Oryza sativa Japonica	Sb01g030560_similar to Oxidoreductase, 2OG-Fe oxygenase family protein, expressed_0.0	AT5G24530.1_Symbols:_DMR6_2-oxoglutarate_(2OG)_and_Fe(II)-dependent_oxygenase_superfamily_protein_chr5:8378964-8383154_FORWARD_LENGTH=341_9e-163	Bradi1g77040_No_Description_present_0.0	GRMZM2G475380_No Description present_0.0	Q8W2X5_flavanone_3dioxygenase_EC_1_14_11_9_Oryza_sativa_subsp__japonica_TrEMBL_0.0	No_Hits	No_Hits	No_Hits	No_Hits	No_Hits		1.68239	1.73291	1.66846	0.528099	-2.76635	0.601353	-0.380299	2.07651	0.680435	-0.0715475	-0.85678	-0.912828	0.790763	-2.32842	-2.38048
IUNQ55267	-2.30894	6.3835e-07	LOC_Os02g14630	16.8.3'_'secondary metabolism.flavonoids.dihydroflavonols	Chr2	No_Hits	16.8.3'_'secondary metabolism.flavonoids.dihydroflavonols	1e-123_sp|Q9M156|U72B1_ARATH UDP-glycosyltransferase 72B1 OS=Arabidopsis	0.0_gi|115445261|ref|NP_001046410.1| Os02g0242900 [Oryza sativa Japonica	Sb04g008700_similar to Putative uncharacterized protein_0.0	AT4G01070.1_Symbols:_GT72B1,_UGT72B1_UDP-Glycosyltransferase_superfamily_protein_chr4:461858-463300_REVERSE_LENGTH=480_1e-124	Bradi3g09190_glucuronosyltransferase_activity_(Blast2GO)_0.0	GRMZM2G156026_hypothetical protein LOC100383065 _0.0	Q9M156_hydroquinone_glucosyltransferase_EC_2_4_1_218_Arabidopsis_thaliana_SwissProt_1e-122	No_Hits	No_Hits	No_Hits	No_Hits	No_Hits		-0.82562	-0.829613	-1.11951	-0.55997	-0.551357	-0.991084	-0.744321	0.347396	-1.49497	2.95173	1.8187	1.32409	1.20553	0.518793	1.47666
IMULT00437	1.10978	0.0288711	LOC_Os11g38650	16.8.3'_'secondary metabolism.flavonoids.dihydroflavonols	Chr11	No_Hits	16.8.3'_'secondary metabolism.flavonoids.dihydroflavonols	4e-151_sp|Q9LNI1|U72B3_ARATH UDP-glycosyltransferase 72B3 OS=Arabidopsis	0.0_gi|297728551|ref|NP_001176639.1| Os11g0599200 [Oryza sativa Japonica	Sb10g023110_similar to UDP-glucoronosyl and UDP-glucosyl transferase family protein, expressed_0.0	AT1G01420.1_Symbols:_UGT72B3_UDP-glucosyl_transferase_72B3_chr1:154566-156011_REVERSE_LENGTH=481_3e-152	Bradi4g14500_UDP-glucosyltransferase_activity,_UDP-galactosyltransferase_activity_(Blast2GO)_0.0	GRMZM2G085854_hydroquinone glucosyltransferase _0.0	Q9M156_hydroquinone_glucosyltransferase_EC_2_4_1_218_Arabidopsis_thaliana_SwissProt_3e-147	No_Hits	No_Hits	No_Hits	No_Hits	No_Hits		1.66039	1.5573	2.43433	-0.346301	2.00043	-0.245448	-0.275143	0	0.925533	0.360266	-0.861714	-0.998397	1.33166	0.058177	-1.37808
IUNQ08830	1.05496	0.0055723	LOC_Os12g16410	16.8.8.2'_'secondary metabolism.flavonoids.flavonoid glycosylations.flavonol-3-O-glycoside-rhamnosyltransferase	Chr12	No_Hits	16.8.8.2'_'secondary metabolism.flavonoids.flavonoid glycosylations.flavonol-3-O-glycoside-rhamnosyltransferase	5e-169_sp|P52581|IFRH_LUPAL Isoflavone reductase homolog OS=Lupinus	0.0_gi|115488088|ref|NP_001066531.1| Os12g0265100 [Oryza sativa Japonica	Sb08g016170_similar to Isoflavone reductase, putative, expressed_0.0	AT1G32100.1_Symbols:_ATPRR1,_PRR1_pinoresinol_reductase_1_chr1:11546472-11547953_REVERSE_LENGTH=317_2e-151	Bradi4g39260_No_Description_present_1e-169	GRMZM2G326116_No Description present_0.0	B9S1I5_2'hydroxyisoflavone_reductase_EC_1_3_1_45_Ricinus_communis_TrEMBL_8e-165	No_Hits	No_Hits	No_Hits	No_Hits	No_Hits		0.632073	0.174397	0.18286	-0.261561	0.434569	1.01441	0.0650702	0	0.966588	-2.99928	-0.428892	-0.615088	0.015276	-0.304173	-0.235363
IUNQ06654	1.06814	0.003493	LOC_Os01g53450	16.99'_'secondary metabolism.unspecified	Chr1	SUPERFAMILY_-_GPRGSALICGYTTYHKLVEESLAELKKKEDCLLCPTGFSANMAVMTALGSVSSILSVGRKPAEGERIAVFSDALNHASIIDGIRLVERQQEVVAFVYKHCDMHHLDFLLSSCSIEKKVVVTDSLFSMDGDFAPLPELVKLRRKYGFLLVIDDAHGTLVCGENGGGAPELFGCENDIDISVGTLSKAAGCQGGFIVCSNRWKRLIQSRGRSFIFSTALPVPVVASVYAALHVSKKERWRRSVIWRHVQYFASLTKLDLTSPIISIVVGSEEAALRAGRHMLRSGFHVTPIRPPTVPQNSCRLRITLSASHSLDDIKRLVDALSPWL_Pfam_Aminotransferase class I and II_SALICGYTTYHKLVEESLAELK…	16.99'_'secondary metabolism.unspecified	1e-75_sp|P22806|BIOF_LYSSH 8-amino-7-oxononanoate synthase OS=Lysinibacillus	0.0_gi|57899326|dbj|BAD87813.1| putative 8-amino-7-oxononanoate synthase	Sb01g029060_similar to Aminotransferase, classes I and II family protein, expressed_0.0	AT5G04620.2_Symbols:_ATBIOF,_BIOF_biotin_F_chr5:1327292-1329934_FORWARD_LENGTH=476_0.0	Bradi3g33370_5-aminolevulinate_synthase_activity,_serine_C-palmitoyltransferase_activity_(Blast2GO)_0.0	GRMZM2G110932_hypothetical protein LOC100191565 _0.0	Q8GW43_8amino7oxononanoate_synthase_EC_2_3_1_47_Arabidopsis_thaliana_TrEMBL_3e-167	No_Hits	No_Hits	No_Hits	No_Hits	No_Hits		0.630198	0.566924	-0.0417647	-0.0948505	-0.495336	0.651195	1.02398	0.0833802	0.906502	-3.10682	-0.987133	0.0588808	-0.404255	0.22084	-1.62802
IUNQ13407	-1.8206	0.00970076	LOC_Os04g44500	17.1.3'_'hormone metabolism.abscisic acid.induced-regulated-responsive-activated	Chr4	No_Hits	17.1.3'_'hormone metabolism.abscisic acid.induced-regulated-responsive-activated	1e-58_sp|Q9FTA0|GEML4_ARATH GEM-like protein 4 OS=Arabidopsis thaliana	4e-169_gi|115459528|ref|NP_001053364.1| Os04g0526800 [Oryza sativa Japonica	Sb06g023170_similar to OSIGBa0115K01-H0319F09.8 protein_4e-143	AT5G08350.1_Symbols:_GRAM_domain-containing_protein_/_ABA-responsive_protein-related_chr5:2686417-2687175_REVERSE_LENGTH=222_1e-59	Bradi5g16300_No_Description_present_5e-144	GRMZM2G046782_Putative uncharacterized protein _7e-135	No_Hits	No_Hits	No_Hits	No_Hits	No_Hits	No_Hits		-2.22466	0.94177	0.700755	0.78381	-0.288733	-3.65225	-2.29246	-1.03586	-1.02472	-1.08688	1.78382	1.92818	1.85777	0.307542	1.31338
IUNQ00983	-1.78346	0.0176447	LOC_Os04g44500	17.1.3'_'hormone metabolism.abscisic acid.induced-regulated-responsive-activated	Chr4	No_Hits	17.1.3'_'hormone metabolism.abscisic acid.induced-regulated-responsive-activated	1e-58_sp|Q9FTA0|GEML4_ARATH GEM-like protein 4 OS=Arabidopsis thaliana	4e-169_gi|115459528|ref|NP_001053364.1| Os04g0526800 [Oryza sativa Japonica	Sb06g023170_similar to OSIGBa0115K01-H0319F09.8 protein_4e-143	AT5G08350.1_Symbols:_GRAM_domain-containing_protein_/_ABA-responsive_protein-related_chr5:2686417-2687175_REVERSE_LENGTH=222_1e-59	Bradi5g16300_No_Description_present_5e-144	GRMZM2G046782_Putative uncharacterized protein _7e-135	No_Hits	No_Hits	No_Hits	No_Hits	No_Hits	No_Hits		-2.49514	0.93554	0.592437	0.896389	-0.396918	-3.98165	-2.28016	-1.32547	-1.00816	-1.79751	1.78893	2.00174	1.84283	0.0681696	1.29246
IUNQ37112	-1.18888	0.0430834	LOC_Os04g44510	17.1.3'_'hormone metabolism.abscisic acid.induced-regulated-responsive-activated	Chr4	No_Hits	17.1.3'_'hormone metabolism.abscisic acid.induced-regulated-responsive-activated	2e-59_sp|Q9FTA0|GEML4_ARATH GEM-like protein 4 OS=Arabidopsis thaliana	2e-156_gi|115459530|ref|NP_001053365.1| Os04g0527000 [Oryza sativa Japonica	Sb06g023180_similar to OSIGBa0115K01-H0319F09.9 protein_3e-113	AT5G08350.1_Symbols:_GRAM_domain-containing_protein_/_ABA-responsive_protein-related_chr5:2686417-2687175_REVERSE_LENGTH=222_2e-60	Bradi5g16310_No_Description_present_2e-122	GRMZM2G114153_FIP1 _2e-103	No_Hits	No_Hits	No_Hits	No_Hits	No_Hits	No_Hits		-1.61101	0.665204	0.330179	0.403375	-0.404359	-4.88506	-3.03484	-1.71887	-0.620912	-0.0778065	1.5658	1.20934	0.739897	-1.46257	0.0737743
IUNQ41529	-1.59773	0.000148249	LOC_Os03g52670	17.1.3'_'hormone metabolism.abscisic acid.induced-regulated-responsive-activated	Chr3	No_Hits	17.1.3'_'hormone metabolism.abscisic acid.induced-regulated-responsive-activated	5e-71_sp|Q9SE96|GEML1_ARATH GEM-like protein 1 OS=Arabidopsis thaliana	0.0_gi|115455191|ref|NP_001051196.1| Os03g0736700 [Oryza sativa Japonica	Sb01g008820_similar to Putative ABA-responsive protein_2e-125	AT1G28200.1_Symbols:_FIP1_FH_interacting_protein_1_chr1:9850395-9852300_REVERSE_LENGTH=259_4e-72	Bradi1g09420_No_Description_present_7e-126	GRMZM2G100391_LOC100284886 _1e-128	No_Hits	No_Hits	No_Hits	No_Hits	No_Hits	No_Hits		-1.33529	-0.917441	-1.04985	-0.343492	0.295998	-0.242914	-2.09743	0.153913	-0.463346	1.65298	1.01475	0.78956	0.320191	1.15435	0.626098
IUNQ25145	-1.19037	0.00465237	LOC_Os02g42430	17.1.3'_'hormone metabolism.abscisic acid.induced-regulated-responsive-activated	Chr2	No_Hits	17.1.3'_'hormone metabolism.abscisic acid.induced-regulated-responsive-activated	1e-58_sp|Q9FTA0|GEML4_ARATH GEM-like protein 4 OS=Arabidopsis thaliana	1e-167_gi|115447489|ref|NP_001047524.1| Os02g0636600 [Oryza sativa Japonica	Sb04g027020_similar to ABA-responsive protein-like_1e-142	AT5G08350.1_Symbols:_GRAM_domain-containing_protein_/_ABA-responsive_protein-related_chr5:2686417-2687175_REVERSE_LENGTH=222_9e-60	Bradi3g49700_No_Description_present_8e-141	GRMZM2G159962_No Description present_4e-138	No_Hits	No_Hits	No_Hits	No_Hits	No_Hits	No_Hits		-1.83105	0.384699	-0.0868149	-0.0204225	0.17711	-1.9678	-1.66517	-0.233879	-1.29038	-0.851655	1.05611	1.58441	1.26529	0.0827656	0.529821
IUNQ24889	-1.28403	0.000891584	LOC_Os04g56950	17.2.1'_'hormone metabolism.auxin.synthesis-degradation	Chr4	No_Hits	17.2.1'_'hormone metabolism.auxin.synthesis-degradation	0.0_sp|Q0J998|IAMT1_ORYSJ Indole-3-acetate O-methyltransferase 1	0.0_gi|115461150|ref|NP_001054175.1| Os04g0665200 [Oryza sativa Japonica	Sb07g028690_similar to Putative uncharacterized protein_7e-57	AT5G55250.1_Symbols:_IAMT1_IAA_carboxylmethyltransferase_1_chr5:22407589-22410854_REVERSE_LENGTH=386_4e-177	Bradi1g44620_No_Description_present_1e-56	GRMZM2G133996_No Description present_5e-59	B9SYY5_jasmonate_Omethyltransferase_EC_2_1_1_141_Ricinus_communis_TrEMBL_0.0	No_Hits	No_Hits	No_Hits	No_Hits	No_Hits		-1.04294	-0.547536	-1.19418	0.768423	0.268042	-1.0394	-1.15449	0.110391	-1.27677	1.11294	1.81473	1.17042	0.29937	-0.738175	1.43998
IUNQ32038	1.09361	0.00598348	LOC_Os09g37330	17.2.3'_'hormone metabolism.auxin.induced-regulated-responsive-activated	Chr9	Pfam_Auxin responsive protein_MINPKRLVHLAKKWQHMAALGRRRLTITGATKEGNLRCSSAIADKGHCIIYTADGERFGVPLTYLSTTVFGELLRLSEDEFGFTGEEKITLPCEAAVMEYVMCLL_____________	17.2.3'_'hormone metabolism.auxin.induced-regulated-responsive-activated	No_Hits	3e-124_gi|297727203|ref|NP_001175965.1| Os09g0545280 [Oryza sativa Japonica	Sb02g031700_weakly similar to Putative uncharacterized protein_2e-77	AT1G29420.1_Symbols:_SAUR-like_auxin-responsive_protein_family_chr1:10301483-10301908_REVERSE_LENGTH=141_2e-27	Bradi4g36945_No_Description_present_3e-67	GRMZM2G156470_auxin induced protein _6e-54	No_Hits	No_Hits	No_Hits	No_Hits	No_Hits	No_Hits		1.30332	2.35321	1.61111	-0.184085	-1.55531	-1.54209	0.0418863	1.92553	1.10306	-1.55218	-1.54099	-1.5043	1.14815	-1.54315	-0.275131
IUNQ10680	-1.26113	1.77467e-05	LOC_Os04g58280	17.2.3'_'hormone metabolism.auxin.induced-regulated-responsive-activated	Chr4	No_Hits	17.2.3'_'hormone metabolism.auxin.induced-regulated-responsive-activated	No_Hits	9e-106_gi|90398985|emb|CAJ86257.1| H0801D08.15 [Oryza sativa Indica	Sb06g033080_similar to H0801D08.15 protein_3e-84	AT3G15450.3_Symbols:_Aluminium_induced_protein_with_YGL_and_LRDR_motifs_chr3:5213050-5213864_FORWARD_LENGTH=186_3e-57	Bradi5g26320_No_Description_present_3e-72	GRMZM2G142802_stem-specific protein TSJT1 _2e-73	No_Hits	No_Hits	No_Hits	No_Hits	No_Hits	No_Hits		-0.438066	-0.809559	-0.493907	-0.155582	0.0227776	-0.343831	-1.09925	0.168201	-0.460141	1.07788	1.06713	1.30081	0.366622	0.545004	0.928774
IUNQ15190	-2.07094	1.18106e-05	LOC_Os07g31140	17.3.1.1.1'_'hormone metabolism.brassinosteroid.synthesis-degradation.BRs.DET2	Chr7	No_Hits	17.3.1.1.1'_'hormone metabolism.brassinosteroid.synthesis-degradation.BRs.DET2	0.0_sp|Q7F0Q2|POED2_ORYSJ Polyprenol reductase 2 OS=Oryza sativa	0.0_gi|75139173|sp|Q7F0Q2.1|POED2_ORYSJ RecName: Full=Polyprenol	Sb0459s002010_No Description present_1e-126	AT2G16530.1_Symbols:_3-oxo-5-alpha-steroid_4-dehydrogenase_family_protein_chr2:7163276-7165064_REVERSE_LENGTH=343_1e-105	Bradi5g19010_3-oxo-5-alpha-steroid_4-dehydrogenase_activity_(Blast2GO)_0.0	GRMZM2G105855_Putative uncharacterized protein _0.0	Q7F0Q2_polyprenol_reductase_EC_1_3_1_94_Oryza_sativa_subsp__japonica_SwissProt_0.0	No_Hits	No_Hits	No_Hits	No_Hits	No_Hits		-1.58414	-1.69074	-0.746182	0.0110369	0.0131559	-1.19415	-2.18721	0.449667	-1.13825	2.23645	1.84189	1.14711	1.06018	0.656086	1.19097
IUNQ42828	-1.45331	5.89118e-05	LOC_Os03g59570	17.4.1'_'hormone metabolism.cytokinin.synthesis-degradation	Chr3	No_Hits	17.4.1'_'hormone metabolism.cytokinin.synthesis-degradation	6e-98_sp|Q93WC9|IPT3_ARATH Adenylate isopentenyltransferase 3, chloroplastic	0.0_gi|115456123|ref|NP_001051662.1| Os03g0810100 [Oryza sativa Japonica	Sb01g003950_similar to Putative uncharacterized protein_9e-145	AT3G63110.1_Symbols:_ATIPT3,_IPT3_isopentenyltransferase_3_chr3:23318437-23319447_REVERSE_LENGTH=336_4e-99	Bradi1g04580_ATP_binding_(Blast2GO)_1e-128	GRMZM2G018046_No Description present_1e-145	D7R812_adenylate_dimethylallyltransferase_EC_2_5_1_27_Bambusa_oldhamii_TrEMBL_3e-137	No_Hits	No_Hits	No_Hits	No_Hits	No_Hits		-1.29433	-1.30717	-0.3058	-0.408719	0	-0.563629	-1.69076	0.763077	-1.35706	2.03911	1.3941	0.960449	1.09457	0.474319	0.878771
IUNQ15888	1.01039	0.021092	LOC_Os06g08032	17.5.1'_'hormone metabolism.ethylene.synthesis-degradation	Chr6	No_Hits	17.5.1'_'hormone metabolism.ethylene.synthesis-degradation	2e-80_sp|Q39224|SRG1_ARATH Protein SRG1 OS=Arabidopsis thaliana GN=SRG1	0.0_gi|297724539|ref|NP_001174633.1| Os06g0178100 [Oryza sativa Japonica	Sb10g005210_similar to Putative uncharacterized protein_1e-156	AT5G20400.1_Symbols:_2-oxoglutarate_(2OG)_and_Fe(II)-dependent_oxygenase_superfamily_protein_chr5:6894871-6896185_FORWARD_LENGTH=348_4e-94	Bradi1g47780_iron_ion_binding_(Blast2GO)_3e-154	GRMZM2G162158_leucoanthocyanidin dioxygenase _3e-165	B9T600_flavonol_synthase_EC_1_14_11_23_Ricinus_communis_TrEMBL_3e-81	No_Hits	No_Hits	No_Hits	No_Hits	No_Hits		1.00075	2.23883	0.149122	-1.30408	-2.43384	0	2.0334	-2.41527	1.42187	-2.14829	-2.42597	-2.56884	-1.06155	-0.671335	-0.343482
IUNQ25381	1.04296	0.0353648	LOC_Os06g08060	17.5.1'_'hormone metabolism.ethylene.synthesis-degradation	Chr6	No_Hits	17.5.1'_'hormone metabolism.ethylene.synthesis-degradation	1e-65_sp|Q39224|SRG1_ARATH Protein SRG1 OS=Arabidopsis thaliana GN=SRG1	0.0_gi|115466732|ref|NP_001056965.1| Os06g0178700 [Oryza sativa Japonica	Sb10g005220_similar to Putative uncharacterized protein_2e-161	AT5G20400.1_Symbols:_2-oxoglutarate_(2OG)_and_Fe(II)-dependent_oxygenase_superfamily_protein_chr5:6894871-6896185_FORWARD_LENGTH=348_9e-93	Bradi1g47790_iron_ion_binding_(Blast2GO)_0.0	GRMZM2G162158_leucoanthocyanidin dioxygenase _4e-150	B9T600_flavonol_synthase_EC_1_14_11_23_Ricinus_communis_TrEMBL_1e-80	No_Hits	No_Hits	No_Hits	No_Hits	No_Hits		3.65139	2.77344	-0.479782	-0.45303	-0.479443	0	3.21667	-0.442153	2.25611	-0.477845	-0.464613	-0.438036	-0.451227	0.712419	-0.469526
IUNQ27192	-1.69643	0.0170702	LOC_Os04g46220	17.5.2'_'hormone metabolism.ethylene.signal transduction	Chr4	No_Hits	17.5.2'_'hormone metabolism.ethylene.signal transduction	3e-51_sp|Q40479|ERF2_TOBAC Ethylene-responsive transcription factor	0.0_gi|115459748|ref|NP_001053474.1| Os04g0546800 [Oryza sativa Japonica	Sb06g024355_similar to OSJNBa0079A21.16 protein_1e-112	AT5G47220.1_Symbols:_ATERF2,_ATERF-2,_ERF2_ethylene_responsive_element_binding_factor_2_chr5:19172023-19172754_REVERSE_LENGTH=243_1e-48	Bradi5g17480_No_Description_present_2e-101	GRMZM2G080516_hypothetical protein LOC100274398 _7e-112	D8T979_DNAdirected_RNA_polymerase_EC_2_7_7_6_Selaginella_moellendorffii_TrEMBL_1e-18	No_Hits	AP2-EREBP_transcription factor	No_Hits	No_Hits	No_Hits		-0.631722	-0.528855	-0.712144	-0.449198	2.76574	-1.53505	0.0955753	-4.93522	-0.437783	-0.124042	3.07625	1.25858	0.936888	0.87041	1.16394
IUNQ32597	1.37968	0.0573389	LOC_Os05g28740	17.5.3'_'hormone metabolism.ethylene.induced-regulated-responsive-activated	Chr5	No_Hits	17.5.3'_'hormone metabolism.ethylene.induced-regulated-responsive-activated	No_Hits	4e-126_gi|125551973|gb|EAY97682.1| hypothetical protein OsI_19604 [Oryza	Sb01g034670_similar to Putative uncharacterized protein_4e-84	AT3G62550.1_Symbols:_Adenine_nucleotide_alpha_hydrolases-like_superfamily_protein_chr3:23136194-23137074_FORWARD_LENGTH=162_1e-40	Bradi2g11610_No_Description_present_5e-58	GRMZM2G066961_No Description present_4e-90	H5SFW2_phosphoglycerate_kinase_EC_2_7_2_3_uncultured_Acidobacteria_bacterium_TrEMBL_3e-07	No_Hits	No_Hits	No_Hits	No_Hits	No_Hits		1.13677	3.24529	1.82544	0.387042	0.538642	-2.0596	0.872878	0.868571	-0.176867	-3.55717	-0.101371	-0.279286	1.82718	-3.11264	-0.541598
IUNQ16038	1.19977	0.0319911	LOC_Os04g09900	17.6.1.1'_'hormone metabolism.gibberelin.synthesis-degradation.copalyl diphosphate synthase	Chr4	No_Hits	17.6.1.1'_'hormone metabolism.gibberelin.synthesis-degradation.copalyl diphosphate synthase	0.0_sp|Q0JF02|CPS4_ORYSJ Syn-copalyl diphosphate synthase OS=Oryza	0.0_gi|115457142|ref|NP_001052171.1| Os04g0178300 [Oryza sativa Japonica	Sb05g022290_similar to OSJNBa0096F01.12 protein_0.0	AT4G02780.1_Symbols:_GA1,_ABC33,_ATCPS1,_CPS,_CPS1_Terpenoid_cyclases/Protein_prenyltransferases_superfamily_protein_chr4:1237881-1244766_REVERSE_LENGTH=802_0.0	Bradi5g21387_No_Description_present_2e-66	GRMZM2G068808_No Description present_0.0	Q0JF02_syncopalyldiphosphate_synthase_EC_5_5_1_14_Oryza_sativa_subsp__japonica_SwissProt_0.0	No_Hits	No_Hits	No_Hits	No_Hits	No_Hits		2.15578	1.77185	-0.843366	-1.67246	1.11109	0.855703	4.4866	-1.13578	1.35148	-0.323032	-0.20085	-0.65057	-1.23091	0.0656133	-0.666228
IUNQ28294	1.6165	0.0364464	LOC_Os04g09900	17.6.1.1'_'hormone metabolism.gibberelin.synthesis-degradation.copalyl diphosphate synthase	Chr4	No_Hits	17.6.1.1'_'hormone metabolism.gibberelin.synthesis-degradation.copalyl diphosphate synthase	0.0_sp|Q0JF02|CPS4_ORYSJ Syn-copalyl diphosphate synthase OS=Oryza	0.0_gi|115457142|ref|NP_001052171.1| Os04g0178300 [Oryza sativa Japonica	Sb05g022290_similar to OSJNBa0096F01.12 protein_0.0	AT4G02780.1_Symbols:_GA1,_ABC33,_ATCPS1,_CPS,_CPS1_Terpenoid_cyclases/Protein_prenyltransferases_superfamily_protein_chr4:1237881-1244766_REVERSE_LENGTH=802_0.0	Bradi5g21387_No_Description_present_2e-66	GRMZM2G068808_No Description present_0.0	Q0JF02_syncopalyldiphosphate_synthase_EC_5_5_1_14_Oryza_sativa_subsp__japonica_SwissProt_0.0	No_Hits	No_Hits	No_Hits	No_Hits	No_Hits		3.43179	3.01274	-0.0384724	-1.80675	-0.932937	1.65242	5.81141	-1.03954	2.08556	-1.79649	-1.04768	-1.84591	-0.116016	1.52758	-1.81459
IUNQ36904	2.50389	0.00589371	LOC_Os02g36210	17.6.1.1'_'hormone metabolism.gibberelin.synthesis-degradation.copalyl diphosphate synthase	Chr2	No_Hits	17.6.1.1'_'hormone metabolism.gibberelin.synthesis-degradation.copalyl diphosphate synthase	0.0_sp|Q6Z5I0|CPS2_ORYSJ Ent-copalyl diphosphate synthase 2 OS=Oryza	0.0_gi|297721335|ref|NP_001173030.1| Os02g0571100 [Oryza sativa Japonica	Sb01g021990_similar to Kaurene synthase A_0.0	AT4G02780.1_Symbols:_GA1,_ABC33,_ATCPS1,_CPS,_CPS1_Terpenoid_cyclases/Protein_prenyltransferases_superfamily_protein_chr4:1237881-1244766_REVERSE_LENGTH=802_0.0	Bradi5g21387_No_Description_present_2e-66	AC218998.2_FGP011_No Description present_0.0	Q6Z5I0_entcopalyl_diphosphate_synthase_EC_5_5_1_13_Oryza_sativa_subsp__japonica_SwissProt_0.0	No_Hits	No_Hits	No_Hits	No_Hits	No_Hits		2.96616	2.44465	0.809925	-1.40739	-4.06956	1.09114	4.28985	-2.24918	1.81973	-3.01618	-4.03582	-4.25214	-0.679044	-1.80285	-3.23123
IUNQ37173	2.65871	0.00621505	LOC_Os02g36210	17.6.1.1'_'hormone metabolism.gibberelin.synthesis-degradation.copalyl diphosphate synthase	Chr2	No_Hits	17.6.1.1'_'hormone metabolism.gibberelin.synthesis-degradation.copalyl diphosphate synthase	0.0_sp|Q6Z5I0|CPS2_ORYSJ Ent-copalyl diphosphate synthase 2 OS=Oryza	0.0_gi|297721335|ref|NP_001173030.1| Os02g0571100 [Oryza sativa Japonica	Sb01g021990_similar to Kaurene synthase A_0.0	AT4G02780.1_Symbols:_GA1,_ABC33,_ATCPS1,_CPS,_CPS1_Terpenoid_cyclases/Protein_prenyltransferases_superfamily_protein_chr4:1237881-1244766_REVERSE_LENGTH=802_0.0	Bradi5g21387_No_Description_present_2e-66	AC218998.2_FGP011_No Description present_0.0	Q6Z5I0_entcopalyl_diphosphate_synthase_EC_5_5_1_13_Oryza_sativa_subsp__japonica_SwissProt_0.0	No_Hits	No_Hits	No_Hits	No_Hits	No_Hits		3.00545	2.35946	0.714026	-0.653925	-3.84351	0.856754	4.48058	-3.91825	1.6617	-4.40456	-1.83531	-4.46751	-0.295384	-1.9466	-3.22297
IUNQ49371	-1.03492	0.0216084	LOC_Os04g52240	17.6.1.2'_'hormone metabolism.gibberelin.synthesis-degradation.ent-kaurene synthase	Chr4	No_Hits	17.6.1.2'_'hormone metabolism.gibberelin.synthesis-degradation.ent-kaurene synthase	0.0_sp|Q0JA81|KSL2_ORYSJ Ent-kaurene synthase-like 2 OS=Oryza sativa	0.0_gi|38568017|emb|CAE05202.3| OSJNBa0070C17.9 [Oryza sativa Japonica	Sb06g028220_similar to Ent-kaurene synthase-like protein 1_0.0	AT1G79460.1_Symbols:_GA2,_KS,_ATKS,_ATKS1,_KS1_Terpenoid_cyclases/Protein_prenyltransferases_superfamily_protein_chr1:29890568-29894436_FORWARD_LENGTH=785_2e-142	Bradi5g21387_No_Description_present_0.0	GRMZM2G093603_No Description present_0.0	Q0JA82_entkaurene_synthase_EC_4_2_3_19_Oryza_sativa_subsp__japonica_SwissProt_0.0	No_Hits	No_Hits	No_Hits	No_Hits	No_Hits		-0.475581	-0.526461	-0.153884	-0.221569	2.11387	-0.900032	0.265544	1.26366	-1.01589	0.337306	2.25919	0.969656	0.96428	0.781577	1.22187
IUNQ18551	2.2214	0.0291934	LOC_Os04g10060	17.6.1.2'_'hormone metabolism.gibberelin.synthesis-degradation.ent-kaurene synthase	Chr4	No_Hits	17.6.1.2'_'hormone metabolism.gibberelin.synthesis-degradation.ent-kaurene synthase	0.0_sp|Q0JEZ8|KSL4_ORYSJ Syn-pimara-7,15-diene synthase OS=Oryza	0.0_gi|115457150|ref|NP_001052175.1| Os04g0179700 [Oryza sativa Japonica	Sb06g028220_similar to Ent-kaurene synthase-like protein 1_0.0	AT1G79460.1_Symbols:_GA2,_KS,_ATKS,_ATKS1,_KS1_Terpenoid_cyclases/Protein_prenyltransferases_superfamily_protein_chr1:29890568-29894436_FORWARD_LENGTH=785_0.0	Bradi5g21387_No_Description_present_0.0	GRMZM2G093603_No Description present_0.0	Q0JEZ8_synpimara7,15diene_synthase_EC_4_2_3_35_Oryza_sativa_subsp__japonica_SwissProt_0.0	No_Hits	No_Hits	No_Hits	No_Hits	No_Hits		4.37428	3.97358	-1.65991	-1.8542	-2.11664	2.61411	5.74319	-1.94922	2.04215	-2.28184	-2.23505	-1.79438	-0.0770354	0.577372	-2.34792
IUNQ46500	1.97484	0.0379437	LOC_Os04g10060	17.6.1.2'_'hormone metabolism.gibberelin.synthesis-degradation.ent-kaurene synthase	Chr4	No_Hits	17.6.1.2'_'hormone metabolism.gibberelin.synthesis-degradation.ent-kaurene synthase	0.0_sp|Q0JEZ8|KSL4_ORYSJ Syn-pimara-7,15-diene synthase OS=Oryza	0.0_gi|115457150|ref|NP_001052175.1| Os04g0179700 [Oryza sativa Japonica	Sb06g028220_similar to Ent-kaurene synthase-like protein 1_0.0	AT1G79460.1_Symbols:_GA2,_KS,_ATKS,_ATKS1,_KS1_Terpenoid_cyclases/Protein_prenyltransferases_superfamily_protein_chr1:29890568-29894436_FORWARD_LENGTH=785_0.0	Bradi5g21387_No_Description_present_0.0	GRMZM2G093603_No Description present_0.0	Q0JEZ8_synpimara7,15diene_synthase_EC_4_2_3_35_Oryza_sativa_subsp__japonica_SwissProt_0.0	No_Hits	No_Hits	No_Hits	No_Hits	No_Hits		3.23055	3.037	-1.52114	-2.73635	-1.49586	1.89574	4.71637	-3.36888	1.21638	-3.39906	-3.22717	-2.34566	-0.0257277	-0.145651	-2.86511
IUNQ26320	1.75065	0.0385702	LOC_Os02g36140	17.6.1.2'_'hormone metabolism.gibberelin.synthesis-degradation.ent-kaurene synthase	Chr2	Gene3D_-_QSNYQNELNYLESWVKDNRLDQLHFARQKITYCYLSGAATTFRPEMGYARTSWARTAWLTAVIDDLFDVGGLEQEQENLLALMEK_Gene3D_-_AWVAMVPLRGSSHNPSFPQCVDWILENQWDDGSWSIDGSISTANKDVLSSTLACVLALNKWNVGREHIRRGLSFIGRN_SUPERFAMILY_-_KNGSLFNCPSSTAGALANYHDDKALQYLQSLVNKFDGVVPTLYPLNIYCQLSMVDALENMGISQYFASEIKSILDMTYSSWLGKDEEIMLDVTTCAMAFRLLRMNGYDVSSDELSHVAGASGFRDSLQGYLNDRKSVLEVYKTSKHSISENDLILDSIGSWSGSLLKEMLCSNGKGTPGREEIEFALKYPFYSTLERLVHRK…	17.6.1.2'_'hormone metabolism.gibberelin.synthesis-degradation.ent-kaurene synthase	No_Hits	No_Hits	Sb06g028220_similar to Ent-kaurene synthase-like protein 1_0.0	AT1G79460.1_Symbols:_GA2,_KS,_ATKS,_ATKS1,_KS1_Terpenoid_cyclases/Protein_prenyltransferases_superfamily_protein_chr1:29890568-29894436_FORWARD_LENGTH=785_1e-149	Bradi5g21387_No_Description_present_0.0	GRMZM2G093603_No Description present_0.0	Q0E088_entcassa12,15diene_synthase_EC_4_2_3_28_Oryza_sativa_subsp__japonica_SwissProt_0.0	No_Hits	No_Hits	No_Hits	No_Hits	No_Hits		3.89152	3.07551	-1.7696	-2.18502	-2.13923	1.83825	5.14046	-2.16151	2.50676	-2.17578	-2.17459	-2.15864	0.511212	0.256666	-2.17728
IUNQ13846	2.03351	0.0469385	LOC_Os02g36140	17.6.1.2'_'hormone metabolism.gibberelin.synthesis-degradation.ent-kaurene synthase	Chr2	Gene3D_-_QSNYQNELNYLESWVKDNRLDQLHFARQKITYCYLSGAATTFRPEMGYARTSWARTAWLTAVIDDLFDVGGLEQEQENLLALMEK_Gene3D_-_AWVAMVPLRGSSHNPSFPQCVDWILENQWDDGSWSIDGSISTANKDVLSSTLACVLALNKWNVGREHIRRGLSFIGRN_SUPERFAMILY_-_KNGSLFNCPSSTAGALANYHDDKALQYLQSLVNKFDGVVPTLYPLNIYCQLSMVDALENMGISQYFASEIKSILDMTYSSWLGKDEEIMLDVTTCAMAFRLLRMNGYDVSSDELSHVAGASGFRDSLQGYLNDRKSVLEVYKTSKHSISENDLILDSIGSWSGSLLKEMLCSNGKGTPGREEIEFALKYPFYSTLERLVHRK…	17.6.1.2'_'hormone metabolism.gibberelin.synthesis-degradation.ent-kaurene synthase	No_Hits	No_Hits	Sb06g028220_similar to Ent-kaurene synthase-like protein 1_0.0	AT1G79460.1_Symbols:_GA2,_KS,_ATKS,_ATKS1,_KS1_Terpenoid_cyclases/Protein_prenyltransferases_superfamily_protein_chr1:29890568-29894436_FORWARD_LENGTH=785_1e-149	Bradi5g21387_No_Description_present_0.0	GRMZM2G093603_No Description present_0.0	Q0E088_entcassa12,15diene_synthase_EC_4_2_3_28_Oryza_sativa_subsp__japonica_SwissProt_0.0	No_Hits	No_Hits	No_Hits	No_Hits	No_Hits		3.6169	3.1566	-1.90532	-2.55782	-3.33779	1.97333	5.18956	-3.34577	1.89607	-3.40143	-3.38769	-3.28019	0.701746	0.300488	-3.42861
IUNQ29577	1.20073	0.0444539	LOC_Os06g37224	17.6.1.3'_'hormone metabolism.gibberelin.synthesis-degradation.ent-kaurene oxidase	Chr6	No_Hits	17.6.1.3'_'hormone metabolism.gibberelin.synthesis-degradation.ent-kaurene oxidase	1e-172_sp|Q93ZB2|KO1_ARATH Ent-kaurene oxidase, chloroplastic OS=Arabidopsis	0.0_gi|115468608|ref|NP_001057903.1| Os06g0568600 [Oryza sativa Japonica	Sb10g022520_similar to Ent-kaurene oxidase_0.0	AT5G25900.1_Symbols:_GA3,_CYP701A3,_ATKO1_GA_requiring_3_chr5:9036073-9038278_FORWARD_LENGTH=509_9e-174	Bradi1g37560_No_Description_present_0.0	GRMZM2G161472_No Description present_0.0	Q68YV9_entkaurene_oxidase_EC_1_14_13_78_Oryza_sativa_subsp__japonica_TrEMBL_0.0	No_Hits	No_Hits	No_Hits	No_Hits	No_Hits		1.81802	1.9132	-0.841028	-1.68772	-1.32036	0.145223	3.26283	-2.82772	0.530094	-2.98061	-1.14382	-2.83053	-0.243911	0.486429	-1.46694
IUNQ16008	-2.1729	1.99887e-06	LOC_Os04g44150	17.6.1'_'hormone metabolism.gibberelin.synthesis-degradation	Chr4	No_Hits	17.6.1'_'hormone metabolism.gibberelin.synthesis-degradation	4e-122_sp|O49561|G2OX8_ARATH Gibberellin 2-beta-dioxygenase 8 OS=Arabidopsis	0.0_gi|115459482|ref|NP_001053341.1| Os04g0522500 [Oryza sativa Japonica	Sb06g022880_similar to OSIGBa0131L05.13 protein_8e-178	AT4G21200.1_Symbols:_ATGA2OX8,_GA2OX8_gibberellin_2-oxidase_8_chr4:11302751-11306601_FORWARD_LENGTH=338_3e-123	Bradi5g16040_No_Description_present_0.0	GRMZM2G006964_gibberellin 2-beta-dioxygenase 7 _0.0	B9RY49_gibberellin_3betadioxygenase_EC_1_14_11_15_Ricinus_communis_TrEMBL_1e-139	No_Hits	No_Hits	No_Hits	No_Hits	No_Hits		-1.2216	-1.21504	-0.898252	-0.63099	-0.514914	-0.933137	-2.09999	0.418992	-1.25657	2.39416	1.55225	1.08116	1.05149	0.394052	1.24101
IUNQ02573	1.23638	0.0480114	LOC_Os03g49380	17.7.1.2'_'hormone metabolism.jasmonate.synthesis-degradation.lipoxygenase	Chr3	No_Hits	17.7.1.2'_'hormone metabolism.jasmonate.synthesis-degradation.lipoxygenase	0.0_sp|Q53RB0|LOX4_ORYSJ Probable linoleate 9S-lipoxygenase 4 OS=Oryza	0.0_gi|73920878|sp|Q53RB0.1|LOX4_ORYSJ RecName: Full=Probable linoleate	Sb01g011040_similar to Lipoxygenase_0.0	AT3G22400.1_Symbols:_LOX5_PLAT/LH2_domain-containing_lipoxygenase_family_protein_chr3:7927011-7931167_FORWARD_LENGTH=886_0.0	Bradi1g11670_iron_ion_binding,_lipoxygenase_activity_(Blast2GO)_0.0	GRMZM2G109056_lipoxygenase _0.0	Q53RB0_linoleate_9Slipoxygenase_EC_1_13_11_58_Oryza_sativa_subsp__japonica_SwissProt_0.0	No_Hits	No_Hits	No_Hits	No_Hits	No_Hits		1.73962	1.89753	1.28946	-0.638852	-2.05226	0.118186	-1.03941	0.315172	1.17244	-2.11321	-1.09325	-1.40179	1.46378	-1.36203	-2.22607
IUNQ24281	-1.33139	0.00573126	LOC_Os03g55800	17.7.1.3'_'hormone metabolism.jasmonate.synthesis-degradation.allene oxidase synthase	Chr3	No_Hits	17.7.1.3'_'hormone metabolism.jasmonate.synthesis-degradation.allene oxidase synthase	0.0_sp|Q7Y0C8|C74A1_ORYSJ Allene oxide synthase 1, chloroplastic	0.0_gi|115455571|ref|NP_001051386.1| Os03g0767000 [Oryza sativa Japonica	Sb01g007000_similar to Cytochrome P450 74A1, chloroplast precursor_0.0	AT5G42650.1_Symbols:_AOS,_CYP74A,_DDE2_allene_oxide_synthase_chr5:17097803-17099359_REVERSE_LENGTH=518_0.0	Bradi1g07480_steroid_11-beta-monooxygenase_activity,_oxysterol_7-alpha-hydroxylase_activity_(Blast2GO)_0.0	GRMZM2G033098_No Description present_0.0	Q7Y0C8_hydroperoxide_dehydratase_EC_4_2_1_92_Oryza_sativa_subsp__japonica_SwissProt_0.0	No_Hits	No_Hits	No_Hits	No_Hits	No_Hits		-0.738923	-0.735684	-0.52715	0.020401	0.219187	-0.511463	-1.04801	0.460227	-0.635748	3.56441	0.509978	0.908116	0.283066	0.335321	0.00875187
IUNQ22776	-1.08365	0.000158512	LOC_Os02g12690	17.7.1.3'_'hormone metabolism.jasmonate.synthesis-degradation.allene oxidase synthase	Chr2	No_Hits	17.7.1.3'_'hormone metabolism.jasmonate.synthesis-degradation.allene oxidase synthase	0.0_sp|Q6Z6K9|C74A4_ORYSJ Allene oxide synthase 4 OS=Oryza sativa	0.0_gi|115445057|ref|NP_001046308.1| Os02g0218800 [Oryza sativa Japonica	Sb04g007640_similar to Cytochrome P450 74A4_0.0	AT5G42650.1_Symbols:_AOS,_CYP74A,_DDE2_allene_oxide_synthase_chr5:17097803-17099359_REVERSE_LENGTH=518_3e-153	Bradi3g08160_copper_ion_binding,_cholesterol_7-alpha-monooxygenase_activity_(Blast2GO)_0.0	GRMZM2G168404_No Description present_0.0	Q6Z6K9_hydroperoxide_dehydratase_EC_4_2_1_92_Oryza_sativa_subsp__japonica_SwissProt_0.0	No_Hits	No_Hits	No_Hits	No_Hits	No_Hits		-0.990976	0.0562501	0.124341	-0.622578	-0.540864	-1.52957	-1.09453	-0.175431	-1.25512	0.301922	0.88704	0.528662	0.548591	0.134157	0.624517
IUNQ10366	1.53595	0.0107478	LOC_Os06g11240	17.7.1.5'_'hormone metabolism.jasmonate.synthesis-degradation.12-Oxo-PDA-reductase	Chr6	No_Hits	17.7.1.5'_'hormone metabolism.jasmonate.synthesis-degradation.12-Oxo-PDA-reductase	0.0_sp|Q69TH8|OPR4_ORYSJ Putative 12-oxophytodienoate reductase 4	0.0_gi|75119041|sp|Q69TH8.1|OPR4_ORYSJ RecName: Full=Putative 12-oxophytodienoate	Sb10g007320_similar to 12-oxophytodienoic acid reductase 1_0.0	AT1G76690.1_Symbols:_OPR2,_ATOPR2_12-oxophytodienoate_reductase_2_chr1:28778976-28780355_FORWARD_LENGTH=374_0.0	Bradi1g45880_No_Description_present_0.0	GRMZM2G106303_12-oxo-phytodienoic acid reductase1 _0.0	Q84QK0_12oxophytodienoate_reductase_EC_1_3_1_42_Oryza_sativa_subsp__japonica_SwissProt_0.0	No_Hits	No_Hits	No_Hits	No_Hits	No_Hits		0.749641	1.62801	2.92132	-0.13995	-0.964295	-0.905663	0.178972	2.87239	0.0312939	-0.884436	-0.815077	-1.01711	0.378969	-1.53513	-1.87092
IUNQ10351	2.04856	0.0194685	LOC_Os06g11240	17.7.1.5'_'hormone metabolism.jasmonate.synthesis-degradation.12-Oxo-PDA-reductase	Chr6	No_Hits	17.7.1.5'_'hormone metabolism.jasmonate.synthesis-degradation.12-Oxo-PDA-reductase	0.0_sp|Q69TH8|OPR4_ORYSJ Putative 12-oxophytodienoate reductase 4	0.0_gi|75119041|sp|Q69TH8.1|OPR4_ORYSJ RecName: Full=Putative 12-oxophytodienoate	Sb10g007320_similar to 12-oxophytodienoic acid reductase 1_0.0	AT1G76690.1_Symbols:_OPR2,_ATOPR2_12-oxophytodienoate_reductase_2_chr1:28778976-28780355_FORWARD_LENGTH=374_0.0	Bradi1g45880_No_Description_present_0.0	GRMZM2G106303_12-oxo-phytodienoic acid reductase1 _0.0	Q84QK0_12oxophytodienoate_reductase_EC_1_3_1_42_Oryza_sativa_subsp__japonica_SwissProt_0.0	No_Hits	No_Hits	No_Hits	No_Hits	No_Hits		1.07972	2.16815	3.31265	0.243121	-4.98224	-0.866736	0.826617	3.28025	-0.352809	-1.91079	-1.73099	-1.09668	0.564362	-2.43156	-3.81623
IMULT00810	1.12152	0.0356043	LOC_Os06g11290	17.7.1.5'_'hormone metabolism.jasmonate.synthesis-degradation.12-Oxo-PDA-reductase	Chr6	No_Hits	17.7.1.5'_'hormone metabolism.jasmonate.synthesis-degradation.12-Oxo-PDA-reductase	0.0_sp|Q84QK0|OPR1_ORYSJ 12-oxophytodienoate reductase 1 OS=Oryza	0.0_gi|115467092|ref|NP_001057145.1| Os06g0216300 [Oryza sativa Japonica	Sb10g007320_similar to 12-oxophytodienoic acid reductase 1_0.0	AT1G76690.1_Symbols:_OPR2,_ATOPR2_12-oxophytodienoate_reductase_2_chr1:28778976-28780355_FORWARD_LENGTH=374_0.0	Bradi1g45880_No_Description_present_0.0	GRMZM2G106303_12-oxo-phytodienoic acid reductase1 _0.0	Q84QK0_12oxophytodienoate_reductase_EC_1_3_1_42_Oryza_sativa_subsp__japonica_SwissProt_0.0	No_Hits	No_Hits	No_Hits	No_Hits	No_Hits		0.563752	0.439053	2.76005	-0.907997	0.256805	-0.689455	-0.863379	2.43498	0.777658	-0.664364	-0.876311	-0.707605	0.755145	-1.16839	-1.03163
IUNQ32041	1.38817	0.00145313	LOC_Os06g21020	17.8.1.1.7'_'hormone metabolism.salicylic acid.synthesis-degradation.synthesis.methyl-SA methylesterase	Chr6	No_Hits	17.8.1.1.7'_'hormone metabolism.salicylic acid.synthesis-degradation.synthesis.methyl-SA methylesterase	9e-60_sp|Q9SPV4|SAMT_CLABR Salicylate O-methyltransferase OS=Clarkia	0.0_gi|54291447|dbj|BAD62269.1| putative S-adenosyl-L-methionine	Sb10g011840_weakly similar to Putative S-adenosyl-L-methionine:jasmonic acid carboxyl methyltransferase_8e-111	AT4G36470.1_Symbols:_S-adenosyl-L-methionine-dependent_methyltransferases_superfamily_protein_chr4:17215128-17216475_REVERSE_LENGTH=371_2e-56	Bradi3g05550_No_Description_present_3e-115	GRMZM2G039009_No Description present_3e-100	B9S6C3_jasmonate_Omethyltransferase_EC_2_1_1_141_Ricinus_communis_TrEMBL_9e-73	No_Hits	No_Hits	No_Hits	No_Hits	No_Hits		1.43415	-0.161189	-0.226142	0.147105	1.03591	-0.088212	1.24814	0.899433	0.282155	-0.102037	0.892038	0.0737145	-0.126169	-0.0446651	-0.199491
IUNQ30844	1.09792	0.030789	LOC_Os06g20960	17.8.1.1.7'_'hormone metabolism.salicylic acid.synthesis-degradation.synthesis.methyl-SA methylesterase	Chr6	No_Hits	17.8.1.1.7'_'hormone metabolism.salicylic acid.synthesis-degradation.synthesis.methyl-SA methylesterase	6e-68_sp|Q9SPV4|SAMT_CLABR Salicylate O-methyltransferase OS=Clarkia	0.0_gi|297724771|ref|NP_001174749.1| Os06g0315000 [Oryza sativa Japonica	Sb05g027465_weakly similar to Putative S-adenosyl-L-methionine:jasmonic acid carboxyl methyltransferase_5e-120	AT4G36470.1_Symbols:_S-adenosyl-L-methionine-dependent_methyltransferases_superfamily_protein_chr4:17215128-17216475_REVERSE_LENGTH=371_2e-64	Bradi3g05550_No_Description_present_2e-126	GRMZM2G039009_No Description present_7e-112	B9S6C3_jasmonate_Omethyltransferase_EC_2_1_1_141_Ricinus_communis_TrEMBL_2e-78	No_Hits	No_Hits	No_Hits	No_Hits	No_Hits		3.21585	2.34926	-0.0307455	0.396817	0.520339	0.212396	3.30586	0.644792	1.31459	-0.474055	0.478754	-0.263961	2.21054	-0.163011	-0.561951
IUNQ11779	1.18827	0.0117141	LOC_Os06g20920	17.8.1'_'hormone metabolism.salicylic acid.synthesis-degradation	Chr6	No_Hits	17.8.1'_'hormone metabolism.salicylic acid.synthesis-degradation	2e-63_sp|Q9SPV4|SAMT_CLABR Salicylate O-methyltransferase OS=Clarkia	0.0_gi|115467788|ref|NP_001057493.1| Os06g0314600 [Oryza sativa Japonica	Sb10g011840_weakly similar to Putative S-adenosyl-L-methionine:jasmonic acid carboxyl methyltransferase_1e-127	AT4G36470.1_Symbols:_S-adenosyl-L-methionine-dependent_methyltransferases_superfamily_protein_chr4:17215128-17216475_REVERSE_LENGTH=371_2e-72	Bradi3g05550_No_Description_present_5e-136	GRMZM2G039009_No Description present_2e-109	B9S6C3_jasmonate_Omethyltransferase_EC_2_1_1_141_Ricinus_communis_TrEMBL_1e-79	No_Hits	No_Hits	No_Hits	No_Hits	No_Hits		1.78042	0.564823	-0.114715	-0.126673	1.14939	0.457518	0.0664184	1.1539	0.248636	-0.0061636	0.410046	0.349896	0.128094	0.0537095	-0.123257
IUNQ35748	1.08539	0.00268803	LOC_Os10g34370	17.8.1'_'hormone metabolism.salicylic acid.synthesis-degradation	Chr10	No_Hits	17.8.1'_'hormone metabolism.salicylic acid.synthesis-degradation	5e-31_sp|Q8LE47|PPR87_ARATH Pentatricopeptide repeat-containing protein	0.0_gi|18087879|gb|AAL59033.1|AC087182_16 hypothetical protein [Oryza	Sb01g018940_similar to Expressed protein_0.0	AT1G61870.1_Symbols:_PPR336_pentatricopeptide_repeat_336_chr1:22865326-22866552_REVERSE_LENGTH=408_3e-32	Bradi3g29240_No_Description_present_0.0	GRMZM2G380665_Putative uncharacterized protein _0.0	B9RD38_naringeninchalcone_synthase_EC_2_3_1_74_Ricinus_communis_TrEMBL_4e-19	No_Hits	No_Hits	No_Hits	No_Hits	No_Hits		1.22083	0.736689	0.531997	-0.115755	-0.605784	0.721919	1.52792	-0.25142	1.11406	-1.15558	-0.926914	-0.397117	-0.512722	0.364625	-0.941478
IUNQ31261	-1.01599	0.000837942	LOC_Os01g50480	17.8.1'_'hormone metabolism.salicylic acid.synthesis-degradation	Chr1	SUPERFAMILY_-_MNVEAVLHMKEGVGETSYAKNSTLQKKSMDTVKSLVTESARDVYASLKPERFTLADLGCSSGTNALGMVEEIVRSVAEVCRGSSPPPEFSVLLNDLPTNDFNTIFSRLPEFTGKLKADADADAGDDPMVFLSGVPGSFYGRLFPSKNVHFVCSFSSLHWLSQVPPGLLDETNGPVNKGKMFISSTSPPAVAAAYSRQFRRDFSLFLRSRAAEVVAGGRMVVSMLGREGERHADRNTTLLWDLLSESFAALVSQGVVEQGKVDAYDAPFYAPSIGEIEEEVRRQGSFRMEVARAYEASLSGSGDARKDGRTVSMAVRAIQESMLGHHFGTEIVDALFAKYTELVTATMEREEVRSVQIGVVLTR_Pfam_SAM dependent ca…	17.8.1'_'hormone metabolism.salicylic acid.synthesis-degradation	3e-91_sp|Q9SPV4|SAMT_CLABR Salicylate O-methyltransferase OS=Clarkia	0.0_gi|15408771|dbj|BAB64171.1| putative S-adenosyl-L-methionine:jasmonic	Sb03g032230_similar to S-adenosyl-L-methionine:jasmonic acid carboxyl methyltransferase-like_0.0	AT4G36470.1_Symbols:_S-adenosyl-L-methionine-dependent_methyltransferases_superfamily_protein_chr4:17215128-17216475_REVERSE_LENGTH=371_8e-113	Bradi2g47550_No_Description_present_0.0	GRMZM2G033126_No Description present_0.0	B9S844_jasmonate_Omethyltransferase_EC_2_1_1_141_Ricinus_communis_TrEMBL_3e-126	No_Hits	No_Hits	No_Hits	No_Hits	No_Hits		-0.446092	-0.697469	-1.70953	-0.389035	-0.115179	-0.057879	-1.38981	0.270073	-0.969049	0.440631	0.813994	0.326321	0.0463901	0.37952	0.729458
IUNQ51279	1.10854	0.0292839	LOC_Os07g34570	18.2'_'Co-factor and vitamine metabolism.thiamine	Chr7	No_Hits	18.2'_'Co-factor and vitamine metabolism.thiamine	0.0_sp|C5X2M4|THI42_SORBI Thiamine thiazole synthase 2, chloroplastic	0.0_gi|115472485|ref|NP_001059841.1| Os07g0529600 [Oryza sativa Japonica	Sb02g040060_similar to Thiazole biosynthetic enzyme 1-1, chloroplast precursor_0.0	AT5G54770.1_Symbols:_THI1,_TZ,_THI4_thiazole_biosynthetic_enzyme,_chloroplast_(ARA6)_(THI1)_(THI4)_chr5:22246634-22247891_FORWARD_LENGTH=349_0.0	Bradi1g25860_No_Description_present_0.0	GRMZM2G074097_Thiazole biosynthetic enzyme 1-2, chloroplastic Precursor _0.0	P32318_thiazole_synthase_EC_2_8_1_10_Saccharomyces_cerevisiae_(strain_ATCC_204508_/_S288c)_SwissProt_7e-97	No_Hits	No_Hits	No_Hits	No_Hits	No_Hits		1.73701	1.58018	0.45612	-0.411931	-0.781349	0.357877	2.26631	-0.00553036	-0.16785	-0.721875	-2.10497	-0.205482	-0.361382	0.404213	-0.496315
IUNQ10197	1.16039	0.00447033	LOC_Os02g36340	18.3.1'_'Co-factor and vitamine metabolism.riboflavin.GTP cyclohydrolase II	Chr2	TIGRFAM_ribB: 3,4-dihydroxy-2-butanone-4-phosphate synthase_FSSISEAIKDIQQGKLVIVVDDESRENEGDLIMAASLVTPEAMAFVVRYGTGIVCVSMKEEDLERLNLPLMVATKENEEKLCTAFTVTVDAKEGTTTGVSAKDRAKTVMTLASPDSKPEDFNRPGHIFPLKYREGGVLKRAGHTEASVDLAMLAGLPPAAVLCEIVDEDGSMARLPKLRVFAERENLKIVSIADLIRYR_Hamap_GTP cyclohydrolase-2 [ribA]._RLVERSSVARLPLRWGNVRAYCYRSVIDGIEHIAMVKGEIGDGQGVLVRVHSECLTGDIFGSARCDCGDQLAMAMEMIEKAGRGVLVYLRGHEGRGIGLGHKLR…	18.3.1'_'Co-factor and vitamine metabolism.riboflavin.GTP cyclohydrolase II	0.0_sp|Q0E079|RIBA2_ORYSJ Probable bifunctional riboflavin biosynthesis	0.0_gi|115446831|ref|NP_001047195.1| Os02g0572400 [Oryza sativa Japonica	Sb04g023640_similar to Os02g0572400 protein_0.0	AT5G64300.1_Symbols:_ATGCH,_GCH,_ATRIBA1,_RFD1_GTP_cyclohydrolase_II_chr5:25718459-25720790_FORWARD_LENGTH=543_0.0	Bradi3g46530_GTP_cyclohydrolase_II_activity_(Blast2GO)_0.0	GRMZM2G105466_hypothetical protein LOC100304324 _0.0	P47924_3,4dihydroxy2butanone4phosphate_synthase_EC_4_1_99_12_Arabidopsis_thaliana_SwissProt_0.0	No_Hits	No_Hits	No_Hits	No_Hits	No_Hits		0.803808	0.239007	1.31322	-0.645855	-1.38277	-0.645525	-0.201697	1.61682	0.723173	-1.81168	-1.1466	-1.00839	0.301705	-1.23799	-1.63475
IUNQ10199	1.07701	0.00891571	LOC_Os02g36340	18.3.1'_'Co-factor and vitamine metabolism.riboflavin.GTP cyclohydrolase II	Chr2	TIGRFAM_ribB: 3,4-dihydroxy-2-butanone-4-phosphate synthase_FSSISEAIKDIQQGKLVIVVDDESRENEGDLIMAASLVTPEAMAFVVRYGTGIVCVSMKEEDLERLNLPLMVATKENEEKLCTAFTVTVDAKEGTTTGVSAKDRAKTVMTLASPDSKPEDFNRPGHIFPLKYREGGVLKRAGHTEASVDLAMLAGLPPAAVLCEIVDEDGSMARLPKLRVFAERENLKIVSIADLIRYR_Hamap_GTP cyclohydrolase-2 [ribA]._RLVERSSVARLPLRWGNVRAYCYRSVIDGIEHIAMVKGEIGDGQGVLVRVHSECLTGDIFGSARCDCGDQLAMAMEMIEKAGRGVLVYLRGHEGRGIGLGHKLR…	18.3.1'_'Co-factor and vitamine metabolism.riboflavin.GTP cyclohydrolase II	0.0_sp|Q0E079|RIBA2_ORYSJ Probable bifunctional riboflavin biosynthesis	0.0_gi|115446831|ref|NP_001047195.1| Os02g0572400 [Oryza sativa Japonica	Sb04g023640_similar to Os02g0572400 protein_0.0	AT5G64300.1_Symbols:_ATGCH,_GCH,_ATRIBA1,_RFD1_GTP_cyclohydrolase_II_chr5:25718459-25720790_FORWARD_LENGTH=543_0.0	Bradi3g46530_GTP_cyclohydrolase_II_activity_(Blast2GO)_0.0	GRMZM2G105466_hypothetical protein LOC100304324 _0.0	P47924_3,4dihydroxy2butanone4phosphate_synthase_EC_4_1_99_12_Arabidopsis_thaliana_SwissProt_0.0	No_Hits	No_Hits	No_Hits	No_Hits	No_Hits		0.856889	0.161499	1.23907	-0.539489	-1.43274	-0.768524	-0.1152	1.58438	0.599733	-1.28656	-0.965666	-1.43004	0.127545	-1.07907	-1.5636
IUNQ40795	1.39815	0.000611766	LOC_Os03g63490	18.4.4'_'Co-factor and vitamine metabolism.pantothenate.pantoate beta-alanine ligase (PANC, pantothenate synthetase)	Chr3	No_Hits	18.4.4'_'Co-factor and vitamine metabolism.pantothenate.pantoate beta-alanine ligase (PANC, pantothenate synthetase)	0.0_sp|O24210|PANC_ORYSJ Pantoate--beta-alanine ligase OS=Oryza sativa	0.0_gi|115456635|ref|NP_001051918.1| Os03g0851800 [Oryza sativa Japonica	Sb01g000970_similar to Pantoate--beta-alanine ligase_0.0	AT5G48840.1_Symbols:_PANC,_PTS,_ATPTS_homolog_of_bacterial_PANC_chr5:19803823-19805041_REVERSE_LENGTH=310_2e-140	Bradi1g01460_pantoate-beta-alanine_ligase_activity_(Blast2GO)_4e-140	GRMZM5G876146_hypothetical protein LOC100191171 _5e-174	O24210_Pantoatebetaalanine_ligase_EC_6_3_2_1_Oryza_sativa_subsp__japonica_SwissProt_0.0	No_Hits	No_Hits	No_Hits	No_Hits	No_Hits		0.335192	1.47859	0.28581	-0.293903	0.167065	-0.174121	0.854528	0.704071	0.749622	-2.38129	-2.02531	0.527175	-1.43435	-0.665744	-0.944002
IUNQ08636	1.22585	0.00718942	LOC_Os09g09790	18.7'_'Co-factor and vitamine metabolism.iron-sulphur clusters	Chr9	No_Hits	18.7'_'Co-factor and vitamine metabolism.iron-sulphur clusters	2e-83_sp|Q84W65|SUFE_ARATH SufE-like protein, chloroplastic OS=Arabidopsis	0.0_gi|115478278|ref|NP_001062734.1| Os09g0270900 [Oryza sativa Japonica	Sb03g010600_similar to Putative uncharacterized protein_3e-160	AT4G26500.1_Symbols:_EMB1374,_CPSUFE,_ATSUFE,_SUFE1_chloroplast_sulfur_E_chr4:13382456-13383571_REVERSE_LENGTH=371_1e-84	Bradi4g26940_No_Description_present_2e-172	GRMZM2G074857_EMB1374 _3e-157	A2TV20_cysteine_desulfurase_EC_2_8_1_7_Dokdonia_donghaensis_MED134_TrEMBL_6e-24	No_Hits	No_Hits	No_Hits	No_Hits	No_Hits		0.986827	0.550596	1.72536	-0.507213	-1.18397	0.703107	1.66127	-0.320545	0.618628	-0.867323	-1.43037	-1.13925	0.00461197	0.0444288	-1.53449
IUNQ27347	1.53816	0.000466701	LOC_Os01g17170	19.12'_'tetrapyrrole synthesis.magnesium-protoporphyrin IX monomethyl ester (oxidative) cyclase	Chr1	SUPERFAMILY_-_FVEFLERSCTAEFSGFLLYKELGRRLKKTNPVVAEIFSLMSRDEARHAGFLNKGLSDFNLALDLGFLTKARKYTFFKPKFIFYATYLSEKIGYWRYITIFRHLKANPEYQVYPIFKYFENWCQDENRHGDFFSALLKAQPQFLNDWKAKLWSRFFCLS_Pfam_Rubrerythrin_EFLERSCTAEFSGFLLYKELGRRLKKTNPVVAEIFSLMSRDEARHAGFLNKGLSDFNLALDLGFLTKARKYTFFKPKFIFYATYLSEKIGYWRYITIFRHLKANPEYQVYPIFKYFENWCQDENRHGDFFSALL_Hamap_Magnesium-protoporphyrin IX monomethyl ester [oxidative] cyclase [a…	19.12'_'tetrapyrrole synthesis.magnesium-protoporphyrin IX monomethyl ester (oxidative) cyclase	0.0_sp|Q5EFU4|CRD1_HORVU Magnesium-protoporphyrin IX monomethyl ester	0.0_gi|115435974|ref|NP_001042745.1| Os01g0279100 [Oryza sativa Japonica	Sb03g011270_similar to Magnesium-protoporphyrin IX monomethyl ester [oxidative] cyclase, chloroplast precursor_0.0	AT3G56940.1_Symbols:_CRD1,_CHL27,_ACSF_dicarboxylate_diiron_protein,_putative_(Crd1)_chr3:21076594-21078269_FORWARD_LENGTH=409_0.0	Bradi2g10770_No_Description_present_0.0	GRMZM2G081462_hypothetical protein LOC100384675 (LOC100384675), mRNA_0.0	Q9SDJ2_magnesiumprotoporphyrin_IX_monomethyl_ester_(oxidative)_cyclase_EC_1_14_13_81_Oryza_sativa_subsp__japonica_TrEMBL_0.0	No_Hits	No_Hits	No_Hits	No_Hits	No_Hits		1.03107	1.19067	1.4244	-0.268191	-1.36139	0.0745788	1.42183	-0.811602	1.49801	-2.22057	-2.41526	-0.731739	-0.664905	-1.37967	-1.96146
IUNQ52070	1.47226	0.000906938	LOC_Os01g17170	19.12'_'tetrapyrrole synthesis.magnesium-protoporphyrin IX monomethyl ester (oxidative) cyclase	Chr1	SUPERFAMILY_-_FVEFLERSCTAEFSGFLLYKELGRRLKKTNPVVAEIFSLMSRDEARHAGFLNKGLSDFNLALDLGFLTKARKYTFFKPKFIFYATYLSEKIGYWRYITIFRHLKANPEYQVYPIFKYFENWCQDENRHGDFFSALLKAQPQFLNDWKAKLWSRFFCLS_Pfam_Rubrerythrin_EFLERSCTAEFSGFLLYKELGRRLKKTNPVVAEIFSLMSRDEARHAGFLNKGLSDFNLALDLGFLTKARKYTFFKPKFIFYATYLSEKIGYWRYITIFRHLKANPEYQVYPIFKYFENWCQDENRHGDFFSALL_Hamap_Magnesium-protoporphyrin IX monomethyl ester [oxidative] cyclase [a…	19.12'_'tetrapyrrole synthesis.magnesium-protoporphyrin IX monomethyl ester (oxidative) cyclase	0.0_sp|Q5EFU4|CRD1_HORVU Magnesium-protoporphyrin IX monomethyl ester	0.0_gi|115435974|ref|NP_001042745.1| Os01g0279100 [Oryza sativa Japonica	Sb03g011270_similar to Magnesium-protoporphyrin IX monomethyl ester [oxidative] cyclase, chloroplast precursor_0.0	AT3G56940.1_Symbols:_CRD1,_CHL27,_ACSF_dicarboxylate_diiron_protein,_putative_(Crd1)_chr3:21076594-21078269_FORWARD_LENGTH=409_0.0	Bradi2g10770_No_Description_present_0.0	GRMZM2G081462_hypothetical protein LOC100384675 (LOC100384675), mRNA_0.0	Q9SDJ2_magnesiumprotoporphyrin_IX_monomethyl_ester_(oxidative)_cyclase_EC_1_14_13_81_Oryza_sativa_subsp__japonica_TrEMBL_0.0	No_Hits	No_Hits	No_Hits	No_Hits	No_Hits		0.778829	1.15295	1.01218	0.00236416	-2.7779	0.00572157	1.3672	-0.50022	1.22141	-1.73359	-3.17691	-0.76927	-0.631115	-1.08728	-2.37778
IUNQ55144	1.18202	0.0159669	LOC_Os10g35370	19.14'_'tetrapyrrole synthesis.protochlorophyllide reductase	Chr10	No_Hits	19.14'_'tetrapyrrole synthesis.protochlorophyllide reductase	0.0_sp|Q8W3D9|PORB_ORYSJ Protochlorophyllide reductase B, chloroplastic	0.0_gi|75248671|sp|Q8W3D9.1|PORB_ORYSJ RecName: Full=Protochlorophyllide	Sb01g018230_similar to Protochlorophyllide reductase B, chloroplast precursor_0.0	AT5G54190.1_Symbols:_PORA_protochlorophyllide_oxidoreductase_A_chr5:21991183-21992773_REVERSE_LENGTH=405_0.0	Bradi3g57380_testosterone_17-beta-dehydrogenase_activity,_estradiol_17-beta-dehydrogenase_activity_(Blast2GO)_0.0	GRMZM2G036455_protochlorophyllide reductase B _0.0	Q8W3D9_protochlorophyllide_reductase_EC_1_3_1_33_Oryza_sativa_subsp__japonica_SwissProt_0.0	No_Hits	No_Hits	No_Hits	No_Hits	No_Hits		1.04936	1.7249	1.64788	-1.61222	-0.489968	-0.408392	1.23773	0.11161	1.77222	0.00956488	0.401718	-2.15822	-0.0194039	-0.888813	-1.9588
IUNQ22828	-1.67213	2.08192e-05	LOC_Os08g25734	2.1.2.1'_'major CHO metabolism.synthesis.starch.AGPase	Chr8	No_Hits	2.1.2.1'_'major CHO metabolism.synthesis.starch.AGPase	0.0_sp|P15280|GLGS_ORYSJ Glucose-1-phosphate adenylyltransferase	0.0_gi|125987830|sp|P15280.4|GLGS_ORYSJ RecName: Full=Glucose-1-phosphate	Sb07g012320_similar to Glucose-1-phosphate adenylyltransferase_0.0	AT5G48300.1_Symbols:_ADG1,_APS1_ADP_glucose_pyrophosphorylase_1_chr5:19570326-19572557_FORWARD_LENGTH=520_0.0	Bradi3g22330_ADP-Glucose_pyrophosphorylase,_small_subunit;AliasBdADPGase-SSU1_0.0	GRMZM2G163437_Glucose-1-phosphate adenylyltransferase small subunit Fragment (EC 2.7.7.27)(Alpha-D-glucose-1-phosphate adenyl transferase)(ADP-glucose pyrophosphorylase)(AGPase B)(ADP-glucose synthase)_0.0	I1QHZ2_glucose1phosphate_adenylyltransferase_EC_2_7_7_27_Oryza_glaberrima_TrEMBL_0.0	No_Hits	No_Hits	No_Hits	No_Hits	No_Hits		-0.983948	-1.28097	-1.14814	-0.274907	0.15027	-0.520377	-1.83901	-0.0719156	-0.555102	1.4113	1.5471	0.220974	0.161024	1.33181	1.26713
IUNQ20143	-1.6961	0.000104403	LOC_Os08g25734	2.1.2.1'_'major CHO metabolism.synthesis.starch.AGPase	Chr8	No_Hits	2.1.2.1'_'major CHO metabolism.synthesis.starch.AGPase	0.0_sp|P15280|GLGS_ORYSJ Glucose-1-phosphate adenylyltransferase	0.0_gi|125987830|sp|P15280.4|GLGS_ORYSJ RecName: Full=Glucose-1-phosphate	Sb07g012320_similar to Glucose-1-phosphate adenylyltransferase_0.0	AT5G48300.1_Symbols:_ADG1,_APS1_ADP_glucose_pyrophosphorylase_1_chr5:19570326-19572557_FORWARD_LENGTH=520_0.0	Bradi3g22330_ADP-Glucose_pyrophosphorylase,_small_subunit;AliasBdADPGase-SSU1_0.0	GRMZM2G163437_Glucose-1-phosphate adenylyltransferase small subunit Fragment (EC 2.7.7.27)(Alpha-D-glucose-1-phosphate adenyl transferase)(ADP-glucose pyrophosphorylase)(AGPase B)(ADP-glucose synthase)_0.0	I1QHZ2_glucose1phosphate_adenylyltransferase_EC_2_7_7_27_Oryza_glaberrima_TrEMBL_0.0	No_Hits	No_Hits	No_Hits	No_Hits	No_Hits		-1.22755	-1.10054	-1.10754	-0.206436	0.192113	-0.360758	-1.53644	0.153554	-0.588148	1.8491	1.5297	0.176028	0.155495	0.871584	1.65432
IUNQ55425	-1.19935	0.00737488	LOC_Os03g52460	2.1.2.1'_'major CHO metabolism.synthesis.starch.AGPase	Chr3	No_Hits	2.1.2.1'_'major CHO metabolism.synthesis.starch.AGPase	0.0_sp|P55229|GLGL1_ARATH Glucose-1-phosphate adenylyltransferase	0.0_gi|115455167|ref|NP_001051184.1| Os03g0735000 [Oryza sativa Japonica	Sb01g008940_similar to Glucose-1-phosphate adenylyltransferase_0.0	AT5G19220.1_Symbols:_ADG2,_APL1_ADP_glucose_pyrophosphorylase_large_subunit_1_chr5:6463931-6466775_REVERSE_LENGTH=522_0.0	Bradi1g09537_No_Description_present_0.0	GRMZM2G391936_plastid ADP-glucose pyrophosphorylase large subunit _0.0	Q6AVT2_glucose1phosphate_adenylyltransferase_EC_2_7_7_27_Oryza_sativa_subsp__japonica_TrEMBL_0.0	No_Hits	No_Hits	No_Hits	No_Hits	No_Hits		-1.49399	-0.573403	-0.636235	-0.12906	0.098784	-1.21142	-2.029	-0.14958	-0.158538	1.90767	1.46375	-0.294181	-0.416295	-0.807415	2.14284
IUNQ41611	-1.36305	0.0082983	LOC_Os03g52460	2.1.2.1'_'major CHO metabolism.synthesis.starch.AGPase	Chr3	No_Hits	2.1.2.1'_'major CHO metabolism.synthesis.starch.AGPase	0.0_sp|P55229|GLGL1_ARATH Glucose-1-phosphate adenylyltransferase	0.0_gi|115455167|ref|NP_001051184.1| Os03g0735000 [Oryza sativa Japonica	Sb01g008940_similar to Glucose-1-phosphate adenylyltransferase_0.0	AT5G19220.1_Symbols:_ADG2,_APL1_ADP_glucose_pyrophosphorylase_large_subunit_1_chr5:6463931-6466775_REVERSE_LENGTH=522_0.0	Bradi1g09537_No_Description_present_0.0	GRMZM2G391936_plastid ADP-glucose pyrophosphorylase large subunit _0.0	Q6AVT2_glucose1phosphate_adenylyltransferase_EC_2_7_7_27_Oryza_sativa_subsp__japonica_TrEMBL_0.0	No_Hits	No_Hits	No_Hits	No_Hits	No_Hits		-1.52693	0.0868483	0.0254302	-0.0192904	0.602828	-2.11849	-2.17578	-0.09798	-0.314429	1.48385	1.87525	-0.00459099	-0.0776038	-0.453995	2.35153
IUNQ14884	-1.3548	0.0113411	LOC_Os03g52460	2.1.2.1'_'major CHO metabolism.synthesis.starch.AGPase	Chr3	No_Hits	2.1.2.1'_'major CHO metabolism.synthesis.starch.AGPase	0.0_sp|P55229|GLGL1_ARATH Glucose-1-phosphate adenylyltransferase	0.0_gi|115455167|ref|NP_001051184.1| Os03g0735000 [Oryza sativa Japonica	Sb01g008940_similar to Glucose-1-phosphate adenylyltransferase_0.0	AT5G19220.1_Symbols:_ADG2,_APL1_ADP_glucose_pyrophosphorylase_large_subunit_1_chr5:6463931-6466775_REVERSE_LENGTH=522_0.0	Bradi1g09537_No_Description_present_0.0	GRMZM2G391936_plastid ADP-glucose pyrophosphorylase large subunit _0.0	Q6AVT2_glucose1phosphate_adenylyltransferase_EC_2_7_7_27_Oryza_sativa_subsp__japonica_TrEMBL_0.0	No_Hits	No_Hits	No_Hits	No_Hits	No_Hits		-1.55178	0.107592	-0.217628	0.210651	0.490238	-2.01354	-2.51338	-0.144895	-0.157828	1.27621	1.93699	-0.0364676	-0.242536	-0.390286	2.21091
IUNQ41021	-1.37772	0.00166754	LOC_Os08g09230	2.1.2.2'_'major CHO metabolism.synthesis.starch.starch synthase	Chr8	No_Hits	2.1.2.2'_'major CHO metabolism.synthesis.starch.starch synthase	0.0_sp|Q43846|SSY3_SOLTU Soluble starch synthase 3, chloroplastic/amyloplastic	0.0_gi|222640047|gb|EEE68179.1| hypothetical protein OsJ_26314 [Oryza	Sb07g005400_similar to Starch synthase DULL1_0.0	AT1G11720.2_Symbols:_SS3_starch_synthase_3_chr1:3951597-3956840_FORWARD_LENGTH=1094_0.0	Bradi3g15027_No_Description_present_0.0	GRMZM2G141399_starch synthase DULL1 _0.0	Q8L8G9_starch_synthase_(glycosyltransferring)_EC_2_4_1_21_Oryza_sativa_subsp__indica_TrEMBL_0.0	No_Hits	No_Hits	No_Hits	No_Hits	No_Hits		-1.20131	-1.01062	-0.959867	-0.592635	0.955632	-0.854889	-1.98018	0.0131855	-0.54091	1.71459	1.14734	0.139089	-0.338417	0.359186	1.16842
IUNQ36925	-1.62271	2.86403e-05	LOC_Os06g12450	2.1.2.2'_'major CHO metabolism.synthesis.starch.starch synthase	Chr6	No_Hits	2.1.2.2'_'major CHO metabolism.synthesis.starch.starch synthase	0.0_sp|Q0DDE3|SSY23_ORYSJ Soluble starch synthase 2-3, chloroplastic/amyloplastic	0.0_gi|115467234|ref|NP_001057216.1| Os06g0229800 [Oryza sativa Japonica	Sb10g008200_similar to Starch synthase isoform zSTSII-1_0.0	AT3G01180.1_Symbols:_AtSS2,_SS2_starch_synthase_2_chr3:62456-65678_REVERSE_LENGTH=792_0.0	Bradi1g45130_Starch_Synthase;AliasBdSSIIA_0.0	GRMZM2G105791_starch synthase IIb-2 precursor _0.0	Q0DDE3_starch_synthase_(glycosyltransferring)_EC_2_4_1_21_Oryza_sativa_subsp__japonica_SwissProt_0.0	No_Hits	No_Hits	No_Hits	No_Hits	No_Hits		-0.587087	-1.39316	-0.801884	-0.662988	0.449549	-0.268374	-1.80251	-0.265747	-0.802676	1.82778	2.04055	0.720892	0.302811	0.529804	1.44204
IUNQ19393	-1.65985	0.000486096	LOC_Os06g12450	2.1.2.2'_'major CHO metabolism.synthesis.starch.starch synthase	Chr6	No_Hits	2.1.2.2'_'major CHO metabolism.synthesis.starch.starch synthase	0.0_sp|Q0DDE3|SSY23_ORYSJ Soluble starch synthase 2-3, chloroplastic/amyloplastic	0.0_gi|115467234|ref|NP_001057216.1| Os06g0229800 [Oryza sativa Japonica	Sb10g008200_similar to Starch synthase isoform zSTSII-1_0.0	AT3G01180.1_Symbols:_AtSS2,_SS2_starch_synthase_2_chr3:62456-65678_REVERSE_LENGTH=792_0.0	Bradi1g45130_Starch_Synthase;AliasBdSSIIA_0.0	GRMZM2G105791_starch synthase IIb-2 precursor _0.0	Q0DDE3_starch_synthase_(glycosyltransferring)_EC_2_4_1_21_Oryza_sativa_subsp__japonica_SwissProt_0.0	No_Hits	No_Hits	No_Hits	No_Hits	No_Hits		-0.98282	-1.43739	-0.516311	-0.236864	0.604708	-0.420993	-1.82399	-0.226623	-1.48027	2.08337	1.953	0.296089	-0.0361681	-0.0743284	1.56182
IUNQ16666	1.79579	0.0251359	LOC_Os06g04200	2.1.2.2'_'major CHO metabolism.synthesis.starch.starch synthase	Chr6	No_Hits	2.1.2.2'_'major CHO metabolism.synthesis.starch.starch synthase	0.0_sp|Q0DEV5|SSG1_ORYSJ Granule-bound starch synthase 1, chloroplastic/amyloplastic	0.0_gi|115466210|ref|NP_001056704.1| Os06g0133000 [Oryza sativa Japonica	Sb10g002140_similar to Granule-bound starch synthase 1, chloroplast precursor_0.0	AT1G32900.1_Symbols:_UDP-Glycosyltransferase_superfamily_protein_chr1:11920582-11923506_REVERSE_LENGTH=610_0.0	Bradi1g50090_Starch_Synthase;AliasBdSSV_0.0	GRMZM2G024993_Granule-bound starch synthase 1, chloroplastic/amyloplastic Precursor (EC 2.4.1.242)(Granule-bound starch synthase I)(GBSS-I)_0.0	B7EHV0_NDPglucosestarch_glucosyltransferase_EC_2_4_1_242_Oryza_sativa_subsp__japonica_TrEMBL_0.0	No_Hits	No_Hits	No_Hits	No_Hits	No_Hits		-0.630156	-2.01981	-1.08659	-0.0762777	0.42515	0.294339	-1.86278	0.511166	-0.598356	0.637392	-2.26606	0.17535	-4.33055	-5.13431	-2.82331
IUNQ16661	1.62753	0.0454925	LOC_Os06g04200	2.1.2.2'_'major CHO metabolism.synthesis.starch.starch synthase	Chr6	No_Hits	2.1.2.2'_'major CHO metabolism.synthesis.starch.starch synthase	0.0_sp|Q0DEV5|SSG1_ORYSJ Granule-bound starch synthase 1, chloroplastic/amyloplastic	0.0_gi|115466210|ref|NP_001056704.1| Os06g0133000 [Oryza sativa Japonica	Sb10g002140_similar to Granule-bound starch synthase 1, chloroplast precursor_0.0	AT1G32900.1_Symbols:_UDP-Glycosyltransferase_superfamily_protein_chr1:11920582-11923506_REVERSE_LENGTH=610_0.0	Bradi1g50090_Starch_Synthase;AliasBdSSV_0.0	GRMZM2G024993_Granule-bound starch synthase 1, chloroplastic/amyloplastic Precursor (EC 2.4.1.242)(Granule-bound starch synthase I)(GBSS-I)_0.0	B7EHV0_NDPglucosestarch_glucosyltransferase_EC_2_4_1_242_Oryza_sativa_subsp__japonica_TrEMBL_0.0	No_Hits	No_Hits	No_Hits	No_Hits	No_Hits		-0.244905	-1.74244	-1.11155	0.0219593	0.566486	0.570931	-2.31745	0.538562	-0.901106	0.778051	-2.14259	0.726294	-4.12001	-4.63372	-3.20737
IUNQ55317	-1.61093	0.000177415	LOC_Os02g51070	2.1.2.2'_'major CHO metabolism.synthesis.starch.starch synthase	Chr2	SUPERFAMILY_-_MNVIVVASECSPFCKTGGLGDVVGALPKALARRGHRVMVVIPRYGEYAEAKDLGVRKRYRVAGQDSEVSYFHAFIDGVDFVFLEAPPFRHRHNDIYGGERFDVLKRMILFCKAAVEVPWFAPCGGSIYGDGNLVFIANDWHTALLPVYLKAYYRDNGLMQYTRSVLVIHNIAHQGRGPVDDFATMDLPEHYIDHFRLYDPVGGEHSNVFAAGLKMADRAVTVSHGYLWEIKTMDGGWGLHEIINHNDWKLQGIVNGIDMAEWNPEVDEHLQSDGYANYTFETLDTGKKQCKEALQRQLGLQVRDDVPLIGFIGRLDHQKGVDIIGDAMPWIAGQDVQVVMLGTGRPDLEEMLRRFESEHNDKVRGWVGFSVQLAHRITAGADVLL…	2.1.2.2'_'major CHO metabolism.synthesis.starch.starch synthase	0.0_sp|Q6Z2T8|SSY22_ORYSJ Soluble starch synthase 2-2, chloroplastic/amyloplastic	0.0_gi|73621959|sp|Q6Z2T8.2|SSY22_ORYSJ RecName: Full=Soluble starch	Sb04g028060_similar to Starch synthase IIb-2_0.0	AT3G01180.1_Symbols:_AtSS2,_SS2_starch_synthase_2_chr3:62456-65678_REVERSE_LENGTH=792_0.0	Bradi3g59440_Starch_Synthase;AliasBdSSIIB_0.0	GRMZM2G105791_starch synthase IIb-2 precursor _0.0	Q6Z2T8_starch_synthase_(glycosyltransferring)_EC_2_4_1_21_Oryza_sativa_subsp__japonica_SwissProt_0.0	No_Hits	No_Hits	No_Hits	No_Hits	No_Hits		0.0240173	-0.987533	-1.42675	-0.822599	0.0357199	-0.0112982	-1.06018	-0.994727	-0.568267	1.37065	2.70943	0.318996	-0.151728	0.947311	1.09437
IMULT02723	1.23412	0.00419394	LOC_Os10g14040	2.1.2.2'_'major CHO metabolism.synthesis.starch.starch synthase	Chr10	No_Hits	2.1.2.2'_'major CHO metabolism.synthesis.starch.starch synthase	8e-36_sp|Q0DEC8|SSY1_ORYSJ Soluble starch synthase 1, chloroplastic/amyloplastic	0.0_gi|20270067|gb|AAM18155.1|AC092172_15 Putative transposase [Oryza	Sb05g007130_weakly similar to Putative far-red impaired response protein_5e-46	AT5G24300.2_Symbols:_SSI1_Glycogen/starch_synthases,_ADP-glucose_type_chr5:8266934-8270860_FORWARD_LENGTH=652_5e-33	Bradi1g72190_zinc_ion_binding_(Blast2GO)_1e-73	GRMZM2G129451_plastid starch synthase I precursor _3e-32	Q0DEC8_starch_synthase_(glycosyltransferring)_EC_2_4_1_21_Oryza_sativa_subsp__japonica_SwissProt_7e-35	No_Hits	FAR1_transcription factor	No_Hits	No_Hits	No_Hits		1.45498	1.13512	1.98657	0.386873	-1.63269	1.07009	2.54678	3.14199	0.894233	-1.62601	-1.64719	-1.52456	-1.54087	0.229535	-0.70896
IUNQ37117	-1.42795	0.000453659	LOC_Os06g51084	2.1.2.3'_'major CHO metabolism.synthesis.starch.starch branching	Chr6	No_Hits	2.1.2.3'_'major CHO metabolism.synthesis.starch.starch branching	0.0_sp|Q01401|GLGB_ORYSJ 1,4-alpha-glucan-branching enzyme, chloroplastic/amyloplastic	0.0_gi|115470060|ref|NP_001058629.1| Os06g0726400 [Oryza sativa Japonica	Sb10g030776_similar to Starch branching enzyme I precursor_0.0	AT5G03650.1_Symbols:_SBE2.2_starch_branching_enzyme_2.2_chr5:931924-937470_FORWARD_LENGTH=805_0.0	Bradi1g29850_Starch_Branching_Enzyme;AliasBdSBEI_0.0	GRMZM2G088753_starch branching enzyme1 _0.0	Q01401_1,4alphaglucan_branching_enzyme_EC_2_4_1_18_Oryza_sativa_subsp__japonica_SwissProt_0.0	No_Hits	No_Hits	No_Hits	No_Hits	No_Hits		-1.28127	-1.25384	-1.36328	-0.515395	0.753722	-1.31497	-2.30051	-0.108501	-0.399111	0.665429	1.08496	0.325598	0.133787	0.591338	0.641709
IUNQ08088	-1.56142	0.000137803	LOC_Os02g32660	2.1.2.3'_'major CHO metabolism.synthesis.starch.starch branching	Chr2	Gene3D_-_KHPQPKRPKSLRIYETHVGMSSTEPKINTYANFRDEVLPRIKKLGYNAVQIMAIQEHAYYGSFGYHVTNFFAPSSRFGTPEDLKSLIDKAHELGLVVLMDVVHSHASNNTLDGLNGFDGTDTHYFHSGSRGHHWMWDSRLFNYGNWEVLRFLLSNARWWLEEYKFDGFRFDGVTSMMYTHHGLQVAFTGNYSEYFGFATDADAVVYLMLVNDLIHGLYPEAITIGEDVSGMPTFALPVQDGGVGFDYRLHMAVPDKWIELLKQSDESWKMGDIVHTLTNRRWSEKCVTYAESHDQALVGDKTIAFWLMDKV_PIRSF_-_LDDELSTEVGAEVEIESSGASDVEGVKRVVEELAAEQKPRVVPPTGDGQKIFQMDSMLNGYKYHLEYRYS…	2.1.2.3'_'major CHO metabolism.synthesis.starch.starch branching	0.0_sp|Q08047|GLGB_MAIZE 1,4-alpha-glucan-branching enzyme 2, chloroplastic/amyloplastic	0.0_gi|115446459|ref|NP_001047009.1| Os02g0528200 [Oryza sativa Japonica	Sb04g021540_similar to 1,4-alpha-glucan-branching enzyme 2, chloroplast precursor_0.0	AT5G03650.1_Symbols:_SBE2.2_starch_branching_enzyme_2.2_chr5:931924-937470_FORWARD_LENGTH=805_0.0	Bradi3g44760_Starch_Branching_Enzyme;AliasBdSBEIIA_0.0	GRMZM2G032628_1,4-alpha-glucan-branching enzyme 2, chloroplastic/amyloplastic Precursor (EC 2.4.1.18)(Starch-branching enzyme IIB)(Q-enzyme)_0.0	Q40663_1,4alphaglucan_branching_enzyme_EC_2_4_1_18_Oryza_sativa_TrEMBL_0.0	No_Hits	No_Hits	No_Hits	No_Hits	No_Hits		-0.575013	-0.829834	-0.927402	-0.563299	0.311227	-0.251104	-1.97072	-0.53328	-0.293431	1.13956	1.93121	-0.0249615	0.357984	1.22738	0.728194
IUNQ34431	-1.79638	0.000216847	LOC_Os02g32660	2.1.2.3'_'major CHO metabolism.synthesis.starch.starch branching	Chr2	Gene3D_-_KHPQPKRPKSLRIYETHVGMSSTEPKINTYANFRDEVLPRIKKLGYNAVQIMAIQEHAYYGSFGYHVTNFFAPSSRFGTPEDLKSLIDKAHELGLVVLMDVVHSHASNNTLDGLNGFDGTDTHYFHSGSRGHHWMWDSRLFNYGNWEVLRFLLSNARWWLEEYKFDGFRFDGVTSMMYTHHGLQVAFTGNYSEYFGFATDADAVVYLMLVNDLIHGLYPEAITIGEDVSGMPTFALPVQDGGVGFDYRLHMAVPDKWIELLKQSDESWKMGDIVHTLTNRRWSEKCVTYAESHDQALVGDKTIAFWLMDKV_PIRSF_-_LDDELSTEVGAEVEIESSGASDVEGVKRVVEELAAEQKPRVVPPTGDGQKIFQMDSMLNGYKYHLEYRYS…	2.1.2.3'_'major CHO metabolism.synthesis.starch.starch branching	0.0_sp|Q08047|GLGB_MAIZE 1,4-alpha-glucan-branching enzyme 2, chloroplastic/amyloplastic	0.0_gi|115446459|ref|NP_001047009.1| Os02g0528200 [Oryza sativa Japonica	Sb04g021540_similar to 1,4-alpha-glucan-branching enzyme 2, chloroplast precursor_0.0	AT5G03650.1_Symbols:_SBE2.2_starch_branching_enzyme_2.2_chr5:931924-937470_FORWARD_LENGTH=805_0.0	Bradi3g44760_Starch_Branching_Enzyme;AliasBdSBEIIA_0.0	GRMZM2G032628_1,4-alpha-glucan-branching enzyme 2, chloroplastic/amyloplastic Precursor (EC 2.4.1.18)(Starch-branching enzyme IIB)(Q-enzyme)_0.0	Q40663_1,4alphaglucan_branching_enzyme_EC_2_4_1_18_Oryza_sativa_TrEMBL_0.0	No_Hits	No_Hits	No_Hits	No_Hits	No_Hits		-0.776034	-0.917797	-1.18548	-0.678037	0.264983	-0.568097	-2.70201	-0.439989	-0.421949	1.23323	2.00087	0.0599365	0.417125	1.28508	0.798425
IUNQ27469	-1.15297	0.0335663	LOC_Os08g40930	2.1.2.5'_'major CHO metabolism.synthesis.starch.transporter	Chr8	No_Hits	2.1.2.5'_'major CHO metabolism.synthesis.starch.transporter	0.0_sp|O04196|ISOA1_ARATH Isoamylase 1, chloroplastic OS=Arabidopsis	0.0_gi|262345445|gb|ACY56086.1| isoamylase [Oryza sativa Japonica	Sb07g027200_similar to Su1p_0.0	AT2G39930.1_Symbols:_ISA1,_ATISA1_isoamylase_1_chr2:16666078-16672183_FORWARD_LENGTH=783_0.0	Bradi3g40410_Isoamylase;AliasBdIso1_0.0	GRMZM2G138060_SU1 isoamylase _0.0	O80403_isoamylase_EC_3_2_1_68_Oryza_sativa_TrEMBL_0.0	No_Hits	No_Hits	No_Hits	No_Hits	No_Hits		-1.35185	-0.0369339	0.804948	0.183023	0.736839	-1.53124	-2.1717	0.0183687	-0.560122	1.62147	2.31136	-0.0849171	-0.243066	-0.499186	1.15877
IMULT03445	-1.35529	0.00166969	LOC_Os06g09450	2.2.1.5'_'major CHO metabolism.degradation.sucrose.Susy	Chr6	No_Hits	2.2.1.5'_'major CHO metabolism.degradation.sucrose.Susy	0.0_sp|P30298|SUS2_ORYSJ Sucrose synthase 2 OS=Oryza sativa subsp.	0.0_gi|115466896|ref|NP_001057047.1| Os06g0194900 [Oryza sativa Japonica	Sb10g006330_similar to Sucrose synthase 1_0.0	AT3G43190.1_Symbols:_SUS4,_ATSUS4_sucrose_synthase_4_chr3:15179204-15182577_REVERSE_LENGTH=808_0.0	Bradi1g46670_Putative_sucrose_synthase._Glycosyltransferase_in_family_GT4;AliasBdSUS3_0.0	GRMZM2G089713_Sucrose synthase 1 (EC 2.4.1.13)(Sucrose-UDP glucosyltransferase 1)(Shrunken-1)_0.0	I3QD82_sucrose_synthase_EC_2_4_1_13_Oryza_sativa_TrEMBL_0.0	No_Hits	No_Hits	No_Hits	No_Hits	No_Hits		-1.31424	-0.00250435	-0.457151	-0.114362	0.340602	-0.0362387	-2.09866	-0.0889988	-0.469171	1.57772	1.3563	0.305494	0.169244	0.402643	1.48127
IUNQ25985	1.32086	0.0499366	LOC_Os09g28400	2.2.2.1.1'_'major CHO metabolism.degradation.starch.starch cleavage.alpha amylase	Chr9	No_Hits	2.2.2.1.1'_'major CHO metabolism.degradation.starch.starch cleavage.alpha amylase	0.0_sp|P27932|AMY3A_ORYSJ Alpha-amylase isozyme 3A OS=Oryza sativa	0.0_gi|115479547|ref|NP_001063367.1| Os09g0457400 [Oryza sativa Japonica	Sb02g026620_similar to Alpha-amylase_0.0	AT4G25000.1_Symbols:_ATAMY1,_AMY1_alpha-amylase-like_chr4:12852109-12853825_REVERSE_LENGTH=423_3e-178	Bradi4g32140_Glycosyl_hydrolase_(GH),_subfamily_GH13;AliasBdGH13_9_0.0	GRMZM2G138468_alpha-amylase _0.0	P27932_alphaamylase_EC_3_2_1_1_Oryza_sativa_subsp__japonica_SwissProt_0.0	No_Hits	No_Hits	No_Hits	No_Hits	No_Hits		0.401592	0.353314	-1.50133	-0.375177	-0.441714	0.561899	1.9048	-1.25166	1.92136	-2.61787	-0.13345	-0.774837	0.640936	-3.42793	-0.251057
IMULT00815	1.13678	0.0304936	LOC_Os08g36910	2.2.2.1.1'_'major CHO metabolism.degradation.starch.starch cleavage.alpha amylase	Chr8	No_Hits	2.2.2.1.1'_'major CHO metabolism.degradation.starch.starch cleavage.alpha amylase	0.0_sp|P27933|AMY3D_ORYSJ Alpha-amylase isozyme 3D OS=Oryza sativa	0.0_gi|115476856|ref|NP_001062024.1| Os08g0473900 [Oryza sativa Japonica	Sb07g023020_similar to Alpha-amylase isozyme 3D precursor_0.0	AT4G25000.1_Symbols:_ATAMY1,_AMY1_alpha-amylase-like_chr4:12852109-12853825_REVERSE_LENGTH=423_6e-179	Bradi4g32140_Glycosyl_hydrolase_(GH),_subfamily_GH13;AliasBdGH13_9_0.0	GRMZM2G070172_hypothetical protein LOC100383492 _0.0	P27933_alphaamylase_EC_3_2_1_1_Oryza_sativa_subsp__japonica_SwissProt_0.0	No_Hits	No_Hits	No_Hits	No_Hits	No_Hits		0	0.403189	-0.767681	0.56133	-0.873008	0.511701	1.99308	-1.35509	2.48234	-0.644637	-1.51296	-0.704014	-0.383533	-1.37154	-0.148519
IUNQ29512	-1.02433	0.00305871	LOC_Os01g51754	2.2.2.1.1'_'major CHO metabolism.degradation.starch.starch cleavage.alpha amylase	Chr1	SUPERFAMILY_-_IHCRSKIKILKAEGNLYAAEIDERVTMKIGAGHFEPSGPTNWVVAAEGQDYKVWE_PRINTS_Alpha-amylase signature_YDGWRLDFVRGF_PRINTS_Alpha-amylase signature_GMKVLGDAVLNH_PRINTS_Alpha-amylase signature_SRAVTFIENHDTG_Pfam_Alpha amylase, catalytic domain_KAKELSSMGFTIVWSPPPTDSVSPEGYMPRDLYNLNSRYGTMEELKEAVKRFHEAGMKVLGDAVLNHRCAQFQNQNGVWNIFGGRLNWDDRAVVADDPHFQGRGNKSSGDNFHAAPNIDHSQEFVRSDLKEWLCWMRKEVGYDGWRLDFVRGFWGGYVH…	2.2.2.1.1'_'major CHO metabolism.degradation.starch.starch cleavage.alpha amylase	0.0_sp|Q94A41|AMY3_ARATH Alpha-amylase 3, chloroplastic OS=Arabidopsis	0.0_gi|222619163|gb|EEE55295.1| hypothetical protein OsJ_03246 [Oryza	Sb03g032830_similar to Os01g0715400 protein_0.0	AT1G69830.1_Symbols:_ATAMY3,_AMY3_alpha-amylase-like_3_chr1:26288518-26293003_REVERSE_LENGTH=887_0.0	Bradi2g48150_Glycosyl_hydrolase_(GH),_subfamily_GH13;AliasBdGH13_5_0.0	GRMZM5G863596_No Description present_0.0	Q94A41_alphaamylase_EC_3_2_1_1_Arabidopsis_thaliana_SwissProt_0.0	No_Hits	No_Hits	No_Hits	No_Hits	No_Hits		-0.347579	-0.398021	-0.497567	0.23684	0.0487571	-0.553453	-0.929181	-0.218865	-0.0816054	2.58033	0.520956	0.546707	0.145875	-0.4722	1.59087
IUNQ16961	-1.18256	0.0137594	LOC_Os03g55090	2.2.2.2'_'major CHO metabolism.degradation.starch.starch phosphorylase	Chr3	No_Hits	2.2.2.2'_'major CHO metabolism.degradation.starch.starch phosphorylase	0.0_sp|P27598|PHSL_IPOBA Alpha-1,4 glucan phosphorylase L isozyme,	0.0_gi|190689248|dbj|BAG49328.1| plastidial starch phosphorylase	Sb01g007560_similar to Alpha 1,4-glucan phosphorylase L isozyme_0.0	AT3G29320.1_Symbols:_Glycosyl_transferase,_family_35_chr3:11252871-11257587_FORWARD_LENGTH=962_0.0	Bradi1g08070_Putative_starch_phosphorylase._Glycosyltransferase_family_GT35.;AliasBdPHS1_0.0	GRMZM2G074158_Phosphorylase (EC 2.4.1.1)_0.0	B3IYE3_phosphorylase_EC_2_4_1_1_Oryza_sativa_subsp__japonica_TrEMBL_0.0	No_Hits	No_Hits	No_Hits	No_Hits	No_Hits		-1.32319	-0.125335	-0.477915	0.242945	0.437997	-0.98367	-2.08441	-0.159646	-0.16805	1.49574	2.38661	0.315886	-0.447438	-0.431116	0.810415
IUNQ49800	-1.09107	0.0161099	LOC_Os03g55090	2.2.2.2'_'major CHO metabolism.degradation.starch.starch phosphorylase	Chr3	No_Hits	2.2.2.2'_'major CHO metabolism.degradation.starch.starch phosphorylase	0.0_sp|P27598|PHSL_IPOBA Alpha-1,4 glucan phosphorylase L isozyme,	0.0_gi|190689248|dbj|BAG49328.1| plastidial starch phosphorylase	Sb01g007560_similar to Alpha 1,4-glucan phosphorylase L isozyme_0.0	AT3G29320.1_Symbols:_Glycosyl_transferase,_family_35_chr3:11252871-11257587_FORWARD_LENGTH=962_0.0	Bradi1g08070_Putative_starch_phosphorylase._Glycosyltransferase_family_GT35.;AliasBdPHS1_0.0	GRMZM2G074158_Phosphorylase (EC 2.4.1.1)_0.0	B3IYE3_phosphorylase_EC_2_4_1_1_Oryza_sativa_subsp__japonica_TrEMBL_0.0	No_Hits	No_Hits	No_Hits	No_Hits	No_Hits		-1.05621	0.0578613	-0.515575	0.0898733	0.126389	-0.785619	-2.11132	-1.05487	0.00282097	0.754907	2.56431	0.127986	-0.534951	-0.0652313	0.479488
IUNQ46961	-1.77519	0.0396158	LOC_Os11g33120	20.1.1'_'stress.biotic.respiratory burst	Chr11	No_Hits	20.1.1'_'stress.biotic.respiratory burst	0.0_sp|Q2HXL0|RBOHC_SOLTU Respiratory burst oxidase homolog protein	0.0_gi|108864453|gb|ABA94089.2| respiratory burst oxidase protein	Sb05g020380_similar to Respiratory burst oxidase protein D, putative, expressed_0.0	AT5G47910.1_Symbols:_RBOHD,_ATRBOHD_respiratory_burst_oxidase_homologue_D_chr5:19397585-19401768_FORWARD_LENGTH=921_0.0	Bradi4g17020_ion_channel_activity_(Blast2GO)_0.0	GRMZM2G441541_LOC100136880 isoform 2 _0.0	B9RA34_NAD(P)H_oxidase_EC_1_6_3_1_Ricinus_communis_TrEMBL_0.0	No_Hits	No_Hits	gnl_TC-DB_O81209_5_B_1_3_1_RESPIRATORY_BURST_OXIDASE_PROTEIN_A_-_Arabidopsis_thaliana_(Mouse-ear_cress)__0.0	No_Hits	No_Hits		-0.445875	-0.598904	4.37925	-0.193422	0.336503	-0.485719	-0.792732	-0.182664	-0.972548	0.200714	3.24489	0.956994	4.85276	-0.227615	2.75325
IUNQ24380	-3.87575	1.09675e-06	LOC_Os05g09050	20.1.3.1'_'stress.biotic.signalling.MLO-like	Chr5	Pfam_Mlo family_RQWWRERKGKEKRGEGDPTKFRFTHETSFVRQHMNVLNKTPASFYISNFFRQFFRSVRRADYCALRHSFVNVHLAPGSKFDFQKYIKRSLEDDFKVIVGISPPLWASALIFLLLNVSGLHTMLWISIMPVVTILSVGTKLQGIICRMAIDITERHAVIQGIPLVQVSDSYFWFSRPTFVLFLIHFTLFQNGFQIIYFLWILYEYGMDSCFNDSKEFVFARLCLGVVVQFLCSYVTLPLYALVSQMGSTMKQSIFDDQTSKALKNWRAGVKKKPAAASSSKHGDAGGDHAA_____________	20.1.3.1'_'stress.biotic.signalling.MLO-like	2e-119_sp|O22815|MLO5_ARATH MLO-like protein 5 OS=Arabidopsis thaliana	0.0_gi|52353749|gb|AAU44315.1| hypothetical protein [Oryza sativa	Sb10g031010_similar to Seven transmembrane protein Mlo6_0.0	AT2G33670.1_Symbols:_MLO5,_ATMLO5_Seven_transmembrane_MLO_family_protein_chr2:14245138-14247879_FORWARD_LENGTH=501_2e-120	Bradi2g33517_No_Description_present_0.0	GRMZM2G000376_hypothetical protein LOC100193407 _0.0	No_Hits	No_Hits	No_Hits	No_Hits	No_Hits	No_Hits		-1.92246	-1.90917	-2.35596	-1.79013	-1.98386	-1.12867	-0.265891	-1.00359	-0.771798	1.65003	4.61803	5.13359	2.64491	0	3.18699
IUNQ36936	-2.5337	0.0119468	LOC_Os07g23850	20.1.7'_'stress.biotic.PR-proteins	Chr7	No_Hits	20.1.7'_'stress.biotic.PR-proteins	2e-88_sp|P19172|CHIA_ARATH Acidic endochitinase OS=Arabidopsis thaliana	0.0_gi|222636917|gb|EEE67049.1| hypothetical protein OsJ_23994 [Oryza	Sb02g009370_similar to Putative uncharacterized protein_2e-85	AT5G24090.1_Symbols:_ATCHIA,_CHIA_chitinase_A_chr5:8143805-8145153_REVERSE_LENGTH=302_2e-89	Bradi2g55630_Glycosyl_hydrolase_(GH),_subfamily_GH18;AliasBdGH18_5_1e-89	GRMZM2G080547_No Description present_3e-86	Q9SP41_chitinase_EC_3_2_1_14_Benincasa_hispida_TrEMBL_7e-92	No_Hits	No_Hits	No_Hits	No_Hits	No_Hits		-3.69365	-0.864466	-1.94475	0.143953	1.37061	-0.861854	-6.23886	-6.00219	0.0178776	0.687553	0.0445671	-0.470079	0.971727	2.20783	0.836051
IUNQ11310	1.07719	0.0199187	LOC_Os07g29810	20.1.7'_'stress.biotic.PR-proteins	Chr7	No_Hits	20.1.7'_'stress.biotic.PR-proteins	4e-86_sp|Q9LRR4|R13L1_ARATH Putative disease resistance RPP13-like	0.0_gi|27261020|dbj|BAC45136.1| putative nucleotide-binding leucine-rich-repeat	Sb02g033340_similar to Os07g0481300 protein_0.0	AT3G14470.1_Symbols:_NB-ARC_domain-containing_disease_resistance_protein_chr3:4857940-4861104_FORWARD_LENGTH=1054_3e-87	Bradi1g27770_NBS_LRR_0.0	GRMZM2G397557_No Description present_0.0	B9SHI8_phosphoprotein_phosphatase_EC_3_1_3_16_Ricinus_communis_TrEMBL_2e-89	No_Hits	No_Hits	No_Hits	No_Hits	No_Hits		0.677542	-0.0476103	-0.0598588	-0.0261393	0.526336	-0.0587964	-0.105186	0.0985942	0.0114925	-0.0209672	0.428612	-0.114301	-0.092394	-0.0224862	-0.0307016
IUNQ23263	-1.26536	0.0148472	LOC_Os04g27980	20.1.7'_'stress.biotic.PR-proteins	Chr4	No_Hits	20.1.7'_'stress.biotic.PR-proteins	2e-104_sp|P19172|CHIA_ARATH Acidic endochitinase OS=Arabidopsis thaliana	0.0_gi|38346492|emb|CAD40352.2| OSJNBa0020I02.6 [Oryza sativa Japonica	Sb02g009360_similar to Putative uncharacterized protein_9e-100	AT5G24090.1_Symbols:_ATCHIA,_CHIA_chitinase_A_chr5:8143805-8145153_REVERSE_LENGTH=302_1e-105	Bradi1g52625_No_Description_present_1e-98	GRMZM2G130686_No Description present_4e-98	P19172_chitinase_EC_3_2_1_14_Arabidopsis_thaliana_SwissProt_1e-103	No_Hits	No_Hits	No_Hits	No_Hits	No_Hits		-2.26696	-0.461165	-0.636423	0.150597	1.42858	-0.733118	-1.72466	-3.79949	0.176652	0.393836	0.445868	-0.187913	0.915648	1.57499	1.14828
IUNQ22568	1.27699	0.0193644	LOC_Os04g43340	20.1.7'_'stress.biotic.PR-proteins	Chr4	No_Hits	20.1.7'_'stress.biotic.PR-proteins	3e-135_sp|Q9LRR4|R13L1_ARATH Putative disease resistance RPP13-like	0.0_gi|38345323|emb|CAE03396.2| OSJNBa0004N05.20 [Oryza sativa Japonica	Sb06g022370_similar to OSJNBa0004N05.20 protein_0.0	AT3G14470.1_Symbols:_NB-ARC_domain-containing_disease_resistance_protein_chr3:4857940-4861104_FORWARD_LENGTH=1054_2e-136	Bradi2g21360_NBS_LRR_5e-134	GRMZM2G038388_hypothetical protein LOC100383222 _0.0	B9RGC6_phosphoprotein_phosphatase_EC_3_1_3_16_Ricinus_communis_TrEMBL_4e-173	No_Hits	No_Hits	No_Hits	No_Hits	No_Hits		1.25388	0.583062	-0.193388	0.814135	-2.38568	1.60111	1.38068	1.20925	0.964857	-2.38503	-2.37226	0.163595	-0.408125	1.20584	-1.352
IUNQ13972	-1.08664	0.00574726	LOC_Os02g38392	20.1.7'_'stress.biotic.PR-proteins	Chr2	No_Hits	20.1.7'_'stress.biotic.PR-proteins	No_Hits	0.0_gi|222623171|gb|EEE57303.1| hypothetical protein OsJ_07380 [Oryza	Sb01g015550_Predicted protein_5e-110	AT5G44510.1_Symbols:_TAO1_target_of_AVRB_operation1_chr5:17929673-17934188_REVERSE_LENGTH=1187_2e-26	Bradi2g60230_NBS_LRR_2e-81	GRMZM2G051502_hypothetical protein LOC100275648 _2e-102	B9RSM1_phosphoprotein_phosphatase_EC_3_1_3_16_Ricinus_communis_TrEMBL_3e-43	No_Hits	No_Hits	No_Hits	No_Hits	No_Hits		0.344199	-0.430702	-0.291722	0.0769858	0.0779302	-0.113109	-0.332597	-0.339229	-0.116633	-0.231701	4.22438	0.726371	3.01549	2.85037	-0.208668
IUNQ25534	1.0914	0.0402554	LOC_Os02g25900	20.1.7'_'stress.biotic.PR-proteins	Chr2	No_Hits	20.1.7'_'stress.biotic.PR-proteins	2e-83_sp|Q9LRR4|R13L1_ARATH Putative disease resistance RPP13-like	0.0_gi|115445995|ref|NP_001046777.1| Os02g0456800 [Oryza sativa Japonica	Sb10g031050_similar to Pollen signalling protein with adenylyl cyclase activity_0.0	AT3G14470.1_Symbols:_NB-ARC_domain-containing_disease_resistance_protein_chr3:4857940-4861104_FORWARD_LENGTH=1054_1e-84	Bradi1g29560_NBS_LRR_0.0	GRMZM2G060583_Pollen signalling protein with adenylyl cyclase activity Fragment _0.0	B9RGC6_phosphoprotein_phosphatase_EC_3_1_3_16_Ricinus_communis_TrEMBL_4e-96	No_Hits	No_Hits	No_Hits	No_Hits	No_Hits		1.92956	1.83521	0.828166	-2.14227	-2.18525	0.875287	2.41261	-2.09961	0.697085	-2.2183	-2.20872	-2.07081	-0.679524	0.92845	-2.26278
IUNQ36730	-1.32368	0.00478657	LOC_Os11g38000	20.1.7'_'stress.biotic.PR-proteins	Chr11	No_Hits	20.1.7'_'stress.biotic.PR-proteins	No_Hits	0.0_gi|108864557|gb|ABA94560.2| NB-ARC domain containing protein,	Sb08g021870_similar to Os05g0479700 protein_3e-59	AT3G46710.1_Symbols:_NB-ARC_domain-containing_disease_resistance_protein_chr3:17206489-17209032_REVERSE_LENGTH=847_4e-18	Bradi2g09434_No_Description_present_4e-50	GRMZM2G454039_No Description present_1e-36	B9T1X5_phosphoprotein_phosphatase_EC_3_1_3_16_Ricinus_communis_TrEMBL_1e-22	No_Hits	No_Hits	No_Hits	No_Hits	No_Hits		1.3588	0.925866	0.17056	-2.21536	-2.4929	-0.944678	0.957771	0.241567	0.875254	2.03347	2.49647	2.23233	1.15945	1.30241	0.111878
IUNQ32831	-1.47106	0.0124685	LOC_Os11g39330	20.1.7'_'stress.biotic.PR-proteins	Chr11	No_Hits	20.1.7'_'stress.biotic.PR-proteins	No_Hits	0.0_gi|77551884|gb|ABA94681.1| NB-ARC domain containing protein [Oryza	Sb05g024020_weakly similar to Putative uncharacterized protein_0.0	AT3G14470.1_Symbols:_NB-ARC_domain-containing_disease_resistance_protein_chr3:4857940-4861104_FORWARD_LENGTH=1054_7e-29	Bradi4g15060_NBS_LRR_5e-180	GRMZM5G880361_No Description present_1e-64	B9S736_phosphoprotein_phosphatase_EC_3_1_3_16_Ricinus_communis_TrEMBL_3e-40	No_Hits	No_Hits	No_Hits	No_Hits	No_Hits		0.534331	0.0367184	-0.0253509	-0.0378948	-0.000435471	-0.0540032	0.0222229	0.0163119	0.00577712	5.91418	0.0107355	0.0177554	0.551724	0.000296593	2.48295
IUNQ53010	-2.27793	0.042859	LOC_Os11g47520	20.1.7'_'stress.biotic.PR-proteins	Chr11	No_Hits	20.1.7'_'stress.biotic.PR-proteins	0.0_sp|Q53NL5|XIP2_ORYSJ Xylanase inhibitor protein 2 OS=Oryza sativa	0.0_gi|115486753|ref|NP_001068520.1| Os11g0701100 [Oryza sativa Japonica	Sb05g023710_similar to Xylanase inhibitor protein 2 precursor_4e-115	AT5G24090.1_Symbols:_ATCHIA,_CHIA_chitinase_A_chr5:8143805-8145153_REVERSE_LENGTH=302_3e-51	Bradi4g40120_chitinase_activity_(Blast2GO)_5e-103	GRMZM2G133781_hypothetical protein LOC100272870 _2e-115	O49826_chitinase_EC_3_2_1_14_Oryza_sativa_subsp__japonica_TrEMBL_8e-123	No_Hits	No_Hits	No_Hits	No_Hits	No_Hits		-2.0689	-0.0964088	0.191098	-2.52992	0.783024	1.04512	-8.47931	0.145153	0.0488949	0.330112	3.31582	2.07412	-1.52627	3.02925	0.144313
IUNQ18639	-1.1266	0.0463942	LOC_Os11g29110	20.1.7'_'stress.biotic.PR-proteins	Chr11	No_Hits	20.1.7'_'stress.biotic.PR-proteins	No_Hits	0.0_gi|77550917|gb|ABA93714.1| Leucine Rich Repeat family protein,	Sb01g016510_similar to NB-ARC domain containing protein, expressed_1e-49	AT3G14460.1_Symbols:_LRR_and_NB-ARC_domains-containing_disease_resistance_protein_chr3:4851990-4856264_REVERSE_LENGTH=1424_2e-28	Bradi2g52840_NBS_LRR_9e-48	GRMZM2G440849_No Description present_2e-41	B9RGC6_phosphoprotein_phosphatase_EC_3_1_3_16_Ricinus_communis_TrEMBL_1e-41	No_Hits	No_Hits	No_Hits	No_Hits	No_Hits		-0.0940578	-0.0833905	-0.097877	-0.0931549	0.117014	-0.095993	-0.115952	0.0808916	-0.0616648	-0.100186	0.196863	-0.0685146	2.78151	-0.0866623	5.67655
IUNQ48354	1.49342	0.0048477	LOC_Os10g33140	20.1.7'_'stress.biotic.PR-proteins	Chr10	No_Hits	20.1.7'_'stress.biotic.PR-proteins	3e-39_sp|Q9C9H7|RLP12_ARATH Receptor-like protein 12 OS=Arabidopsis	0.0_gi|115482454|ref|NP_001064820.1| Os10g0469700 [Oryza sativa Japonica	Sb01g019680_similar to Leucine Rich Repeat family protein, expressed_7e-169	AT2G34930.1_Symbols:_disease_resistance_family_protein_/_LRR_family_protein_chr2:14737169-14739886_REVERSE_LENGTH=905_1e-60	Bradi3g28390_No_Description_present_0.0	GRMZM2G412373_hypothetical protein LOC100278556 _1e-165	B9R9B1_2alkenal_reductase_EC_1_3_1_74_Ricinus_communis_TrEMBL_2e-79	No_Hits	No_Hits	No_Hits	No_Hits	No_Hits		3.93116	2.43089	0.374177	-0.0793303	-0.103881	1.49738	3.71115	1.86849	1.22297	-0.13394	-0.127941	-0.0202165	-0.0705146	0.799791	-0.178992
IUNQ29589	1.01122	0.0298394	LOC_Os01g47070	20.1.7'_'stress.biotic.PR-proteins	Chr1	Pfam_Glycosyl hydrolases family 18_IAVYWGQNGDEGSLADACNSGLYAYVMVAFLSTFGNGQTPVLNLAGHCEPSSGGCTGQSSDIQTCQSLGVKVILSIGGGAGSYGLSSTQDAQDVADYLWNNFLGGSSGSRPLGDAVLDGVDFDIETGNPAHYDELATFLSRYSAQGGGKKVILTAAPQCPYPDASLGPALQTGLFDSVWVQFYNNPPCQYANGDASNLVSAWNTWTGGVSAGSFYVGVPAAEAA_SUPERFAMILY_-_AGDIAVYWGQNGDEGSLADACNSGLYAYVMVAFLSTFGNGQTPVLNLAGHCEPSSGGCTGQSSDIQTCQSLGVKVILSIGGGAGSYGLSSTQDAQDVADYLWNNFLGGSSGSRPLGDAVLDGVDF…	20.1.7'_'stress.biotic.PR-proteins	2e-123_sp|P51614|CHIT3_VITVI Acidic endochitinase OS=Vitis vinifera	0.0_gi|115438985|ref|NP_001043772.1| Os01g0660200 [Oryza sativa Japonica	Sb03g030100_similar to PRm 3_2e-154	AT5G24090.1_Symbols:_ATCHIA,_CHIA_chitinase_A_chr5:8143805-8145153_REVERSE_LENGTH=302_2e-119	Bradi2g45610_Glycosyl_hydrolase_(GH),_subfamily_GH18;AliasBdGH18_1_7e-135	GRMZM2G453805_chitinase chem5 _3e-149	O22080_chitinase_EC_3_2_1_14_Oryza_sativa_subsp__japonica_TrEMBL_0.0	No_Hits	No_Hits	No_Hits	No_Hits	No_Hits		1.05408	2.08911	0.444712	0.306711	-0.716337	-0.379739	-0.372351	-0.144167	1.78689	-1.4958	-0.936271	-1.1513	1.60217	-0.912755	-1.50021
IUNQ40381	1.14596	0.0207523	LOC_Os09g15850	20.1'_'stress.biotic	Chr9	No_Hits	20.1'_'stress.biotic	1e-39_sp|Q7XBQ9|RGA2_SOLBU Disease resistance protein RGA2 OS=Solanum	0.0_gi|297609257|ref|NP_001062892.2| Os09g0327800 [Oryza sativa Japonica	Sb02g022190_similar to Os09g0327800 protein_2e-121	AT1G69550.1_Symbols:_disease_resistance_protein_(TIR-NBS-LRR_class)_chr1:26148836-26153374_REVERSE_LENGTH=1400_2e-27	Bradi2g60230_NBS_LRR_1e-69	GRMZM5G825192_No Description present_2e-119	B9T1K8_phosphoprotein_phosphatase_EC_3_1_3_16_Ricinus_communis_TrEMBL_2e-47	No_Hits	No_Hits	No_Hits	No_Hits	No_Hits		1.45387	-2.18364	-0.840936	0.374992	-2.14911	0.657535	1.34825	0.790837	1.11496	-2.15322	-2.11704	-2.02575	0.895501	-2.13695	0.392919
IUNQ50902	1.05179	0.0156701	LOC_Os08g32890	20.1'_'stress.biotic	Chr8	No_Hits	20.1'_'stress.biotic	3e-97_sp|Q39214|RPM1_ARATH Disease resistance protein RPM1 OS=Arabidopsis	0.0_gi|37572926|dbj|BAC98556.1| putative disease resistance gene	Sb03g036150_Predicted protein_6e-94	AT3G07040.1_Symbols:_RPM1,_RPS3_NB-ARC_domain-containing_disease_resistance_protein_chr3:2226244-2229024_REVERSE_LENGTH=926_2e-98	Bradi4g09247_No_Description_present_6e-88	GRMZM2G105428_hypothetical protein LOC100217120 _7e-85	B9S736_phosphoprotein_phosphatase_EC_3_1_3_16_Ricinus_communis_TrEMBL_1e-122	No_Hits	No_Hits	No_Hits	No_Hits	No_Hits		-0.244332	-0.0936227	-0.217548	1.94917	4.96562	-0.233763	0.0564671	1.09667	-0.062093	-0.0604534	-0.301939	0.442884	0.0111303	-0.046828	-0.210917
IUNQ16752	1.19858	0.0318535	LOC_Os05g33140	20.1'_'stress.biotic	Chr5	No_Hits	20.1'_'stress.biotic	0.0_sp|Q688M5|CHI9_ORYSJ Chitinase 9 OS=Oryza sativa subsp. japonica	0.0_gi|115463755|ref|NP_001055477.1| Os05g0399400 [Oryza sativa Japonica	Sb09g001210_similar to Chitinase_2e-153	AT3G12500.1_Symbols:_ATHCHIB,_PR3,_PR-3,_CHI-B,_B-CHI,_HCHIB_basic_chitinase_chr3:3962501-3963984_REVERSE_LENGTH=335_1e-145	Bradi2g47210_Glycosyl_hydrolase_(GH),_subfamily_GH19;AliasBdGH19_7_2e-158	GRMZM2G145518_hypothetical protein LOC100280135 (LOC100280135), mRNA_5e-156	Q688M5_chitinase_EC_3_2_1_14_Oryza_sativa_subsp__japonica_SwissProt_0.0	No_Hits	No_Hits	No_Hits	No_Hits	No_Hits		1.18108	1.38661	-0.695233	-0.60083	-1.30477	0.887644	1.77206	0.942559	0.633282	-2.16632	-2.1376	-0.277609	1.06956	0.143064	-1.30821
IUNQ38941	-1.04033	8.43713e-05	LOC_Os04g30770	20.1'_'stress.biotic	Chr4	No_Hits	20.1'_'stress.biotic	4e-32_sp|Q91Z98|CH3L4_MOUSE Chitinase-3-like protein 4 OS=Mus musculus	0.0_gi|115457962|ref|NP_001052581.1| Os04g0376400 [Oryza sativa Japonica	Sb06g011080_similar to Os04g0376400 protein_0.0	AT4G19810.1_Symbols:_Glycosyl_hydrolase_family_protein_with_chitinase_insertion_domain_chr4:10764151-10765753_REVERSE_LENGTH=379_8e-57	Bradi5g07230_Glycosyl_hydrolase_(GH),_subfamily_GH18;AliasBdGH18_13_8e-153	GRMZM2G090441_hypothetical protein LOC100383770 _0.0	Q43576_chitinase_EC_3_2_1_14_Nicotiana_tabacum_TrEMBL_2e-59	No_Hits	No_Hits	No_Hits	No_Hits	No_Hits		-0.712452	-0.653701	-0.789125	0.209934	-0.297876	-0.49728	-0.712652	0.390804	-0.723832	1.37339	0.899602	0.936961	0.823739	0.143826	0.630234
IUNQ04082	1.32318	0.0119718	LOC_Os03g48320	20.1'_'stress.biotic	Chr3	No_Hits	20.1'_'stress.biotic	4e-85_sp|Q9LRR4|R13L1_ARATH Putative disease resistance RPP13-like	0.0_gi|50838963|gb|AAT81724.1| putative nucleotide-binding leucine-rich-repeat	Sb01g002060_weakly similar to Putative uncharacterized protein_0.0	AT3G14470.1_Symbols:_NB-ARC_domain-containing_disease_resistance_protein_chr3:4857940-4861104_FORWARD_LENGTH=1054_3e-86	Bradi1g00237_No_Description_present_0.0	GRMZM2G079082_No Description present_0.0	B9RWG1_phosphoprotein_phosphatase_EC_3_1_3_16_Ricinus_communis_TrEMBL_5e-106	No_Hits	No_Hits	No_Hits	No_Hits	No_Hits		0.815776	0.833903	0.987304	-1.63526	-1.00924	-0.196634	3.39587	0.946444	0.594442	-3.25548	-1.92296	-0.627474	-0.140193	-0.733178	-1.36818
IUNQ27480	1.18716	0.0566242	LOC_Os03g04060	20.1'_'stress.biotic	Chr3	No_Hits	20.1'_'stress.biotic	0.0_sp|Q10S66|CHI11_ORYSJ Chitinase 11 OS=Oryza sativa subsp. japonica	0.0_gi|115450541|ref|NP_001048871.1| Os03g0132900 [Oryza sativa Japonica	Sb01g048140_similar to Basic endochitinase, putative, expressed_2e-140	AT3G12500.1_Symbols:_ATHCHIB,_PR3,_PR-3,_CHI-B,_B-CHI,_HCHIB_basic_chitinase_chr3:3962501-3963984_REVERSE_LENGTH=335_1e-94	Bradi1g29887_No_Description_present_1e-99	GRMZM2G099454_hypothetical protein LOC100191592 _1e-147	Q10S66_chitinase_EC_3_2_1_14_Oryza_sativa_subsp__japonica_SwissProt_0.0	No_Hits	No_Hits	No_Hits	No_Hits	No_Hits		0.735454	1.50436	-0.644264	-0.0206804	-0.720013	2.13336	2.73556	0.13378	0.885468	-1.90499	-1.57231	-0.0791521	1.25964	0.948084	-1.26721
IUNQ08050	2.10604	0.000582461	LOC_Os02g54560	20.1'_'stress.biotic	Chr2	No_Hits	20.1'_'stress.biotic	3e-44_sp|Q05968|PR1_HORVU Pathogenesis-related protein 1 OS=Hordeum	4e-141_gi|115449115|ref|NP_001048337.1| Os02g0786900 [Oryza sativa Japonica	Sb04g035330_similar to Os02g0786900 protein_4e-91	AT4G25780.1_Symbols:_CAP_(Cysteine-rich_secretory_proteins,_Antigen_5,_and_Pathogenesis-related_1_protein)_superfamily_protein_chr4:13121107-13121679_FORWARD_LENGTH=190_1e-63	Bradi3g60230_No_Description_present_2e-90	GRMZM2G008406_pathogenesis-related protein PR-1 _4e-93	No_Hits	No_Hits	No_Hits	No_Hits	No_Hits	No_Hits		1.25698	2.91029	2.05555	0.425366	-1.52009	0.0193176	2.12722	3.20569	2.40474	-1.64741	-1.83249	-3.24675	-0.0720935	-0.258489	-1.71515
IUNQ21928	1.00138	0.000962195	LOC_Os02g17304	20.1'_'stress.biotic	Chr2	No_Hits	20.1'_'stress.biotic	5e-74_sp|Q9M667|RPP13_ARATH Disease resistance protein RPP13 OS=Arabidopsis	0.0_gi|50252284|dbj|BAD28289.1| putative MLA1 [Oryza sativa Japonica	Sb05g007560_weakly similar to Os02g0272900 protein_0.0	AT3G46530.1_Symbols:_RPP13_NB-ARC_domain-containing_disease_resistance_protein_chr3:17130739-17133246_REVERSE_LENGTH=835_4e-75	Bradi4g04662_No_Description_present_0.0	GRMZM5G898898_No Description present_0.0	B9S737_phosphoprotein_phosphatase_EC_3_1_3_16_Ricinus_communis_TrEMBL_9e-112	No_Hits	No_Hits	No_Hits	No_Hits	No_Hits		0.172677	1.84269	0.965455	-2.22612	0.0882535	-0.0138121	0.805682	-0.260189	-0.194669	-1.82822	-2.47218	-0.807224	-2.03399	-1.69288	-1.63347
IUNQ40917	-1.3265	0.00100841	LOC_Os02g19750	20.1'_'stress.biotic	Chr2	Gene3D_-_GQANTLADKLKAVDESSNLKVFSIVGFGGLGKTTLAMEVCRKLESVFQRQAMVSVSQAFDASKDLQVLLKRIILQIIKPKKSNENSINEEQSTGDIDSMDVSTLFQKLEVSLTGMRYLIVIDDVWSTSAWNAIQSKLPENNCGSIIMVTTRVETVA_Pfam_NB-ARC domain_QANTLADKLKAVDESSNLKVFSIVGFGGLGKTTLAMEVCRKLESVFQRQAMVSVSQAFDASKDLQVLLKRIILQIIKPKKSNENSINEEQSTGDIDSMDVSTLFQKLEVSLTGMRYLIVIDDVWSTSAWNAIQSKLPENNCGSIIMVTTRVETVAKASSSPSVSGDYMHKINPLGEKDAEKLFVSRAFGYKESCCPEDLKEQMKSILKKCARLP…	20.1'_'stress.biotic	4e-70_sp|Q39214|RPM1_ARATH Disease resistance protein RPM1 OS=Arabidopsis	0.0_gi|48716208|dbj|BAD23365.1| putative LZ-NBS-LRR class RGA [Oryza	Sb04g007890_weakly similar to Putative uncharacterized protein_0.0	AT3G07040.1_Symbols:_RPM1,_RPS3_NB-ARC_domain-containing_disease_resistance_protein_chr3:2226244-2229024_REVERSE_LENGTH=926_3e-71	Bradi1g22500_NBS_LRR_8e-156	GRMZM5G898898_No Description present_1e-124	B9SZH6_phosphoprotein_phosphatase_EC_3_1_3_16_Ricinus_communis_TrEMBL_1e-102	No_Hits	No_Hits	No_Hits	No_Hits	No_Hits		-0.813096	-0.966725	-0.333074	-0.380866	1.95778	-0.984682	0.45005	1.00595	-1.90074	0.456953	2.12743	1.754	2.41721	0.851641	1.66566
IUNQ09602	-1.15215	0.00141329	LOC_Os02g53070	20.1'_'stress.biotic	Chr2	No_Hits	20.1'_'stress.biotic	7e-95_sp|Q9LV85|CPR5_ARATH Protein CPR-5 OS=Arabidopsis thaliana GN=CPR5	0.0_gi|46805415|dbj|BAD16917.1| putative HYS1 [Oryza sativa Japonica	Sb04g034430_similar to Os02g0770100 protein_0.0	AT5G64930.1_Symbols:_CPR5,_HYS1_CPR5_protein,_putative_chr5:25945885-25948321_REVERSE_LENGTH=564_5e-96	Bradi3g57717_No_Description_present_0.0	GRMZM2G158811_Putative uncharacterized protein _0.0	No_Hits	No_Hits	No_Hits	No_Hits	No_Hits	No_Hits		-0.760618	-1.21758	-1.09578	-0.603893	-0.0660191	-0.429532	-1.09281	0.429088	0.270828	1.44167	1.26328	0.280113	-0.0401459	-0.0597229	1.12542
IUNQ46167	-1.07375	0.00193696	LOC_Os02g53070	20.1'_'stress.biotic	Chr2	No_Hits	20.1'_'stress.biotic	7e-95_sp|Q9LV85|CPR5_ARATH Protein CPR-5 OS=Arabidopsis thaliana GN=CPR5	0.0_gi|46805415|dbj|BAD16917.1| putative HYS1 [Oryza sativa Japonica	Sb04g034430_similar to Os02g0770100 protein_0.0	AT5G64930.1_Symbols:_CPR5,_HYS1_CPR5_protein,_putative_chr5:25945885-25948321_REVERSE_LENGTH=564_5e-96	Bradi3g57717_No_Description_present_0.0	GRMZM2G158811_Putative uncharacterized protein _0.0	No_Hits	No_Hits	No_Hits	No_Hits	No_Hits	No_Hits		-0.938788	-1.21786	-0.972628	-0.473042	-0.266976	-0.392102	-1.08964	0.597885	0.217479	1.4364	1.24406	0.269646	-0.123783	-0.0941172	1.1692
IUNQ08548	1.10236	0.00430727	LOC_Os02g39330	20.1'_'stress.biotic	Chr2	No_Hits	20.1'_'stress.biotic	0.0_sp|Q6K8R2|CHI6_ORYSJ Chitinase 6 OS=Oryza sativa subsp. japonica	0.0_gi|115447187|ref|NP_001047373.1| Os02g0605900 [Oryza sativa Japonica	Sb04g025430_similar to Putative uncharacterized protein_7e-153	AT3G54420.1_Symbols:_ATEP3,_ATCHITIV,_CHIV,_EP3_homolog_of_carrot_EP3-3_chitinase_chr3:20145935-20147034_FORWARD_LENGTH=273_1e-120	Bradi3g48230_Glycosyl_hydrolase_(GH),_subfamily_GH19;AliasBdGH19_10_1e-155	GRMZM2G129189_endochitinase PR4 _5e-153	Q6K8R2_chitinase_EC_3_2_1_14_Oryza_sativa_subsp__japonica_SwissProt_0.0	No_Hits	No_Hits	No_Hits	No_Hits	No_Hits		1.27924	1.10042	1.41088	-1.17194	-0.516212	-0.101071	1.88525	0.151406	1.32085	-1.94882	-1.2665	0.00880384	0.458108	-0.168214	-2.06679
IUNQ49481	-1.25921	0.00375104	LOC_Os12g07580	20.1'_'stress.biotic	Chr12	Pfam_Dirigent-like protein_TTHIKVYWHDVVSGPSPTAVQVARAATTNSSASFFGAVVVIDDPLTSGPDLNASSPVGRAQGTYVSAGKDTVALLMNMNFVFQSGRYNGSTVAIMGRNEVFAAVREMAVVGGTGVFRWARGYAQARTHTLDMKTGDATVEYNLYINH_____________	20.1'_'stress.biotic	3e-53_sp|Q9FI66|DIR3_ARATH Dirigent protein 3 OS=Arabidopsis thaliana	1e-128_gi|115487602|ref|NP_001066288.1| Os12g0174700 [Oryza sativa Japonica	Sb08g004670_similar to Dirigent-like protein, expressed_4e-89	AT5G49040.1_Symbols:_Disease_resistance-responsive_(dirigent-like_protein)_family_protein_chr5:19882676-19883251_REVERSE_LENGTH=191_2e-54	Bradi4g41340_No_Description_present_2e-89	GRMZM2G320023_hypothetical protein LOC100382329 _2e-86	No_Hits	No_Hits	No_Hits	No_Hits	No_Hits	No_Hits		-0.991837	-0.862702	1.44919	-0.0461616	0.0471029	-0.864868	-1.12475	0.563805	-1.16876	0.569809	1.28586	0.752519	2.09475	0.244869	0.968938
IUNQ32082	1.7441	0.0124438	LOC_Os11g11790	20.1'_'stress.biotic	Chr11	No_Hits	20.1'_'stress.biotic	No_Hits	0.0_gi|222615745|gb|EEE51877.1| hypothetical protein OsJ_33423 [Oryza	Sb05g008150_weakly similar to NB-ARC domain containing protein, expressed_0.0	AT3G07040.1_Symbols:_RPM1,_RPS3_NB-ARC_domain-containing_disease_resistance_protein_chr3:2226244-2229024_REVERSE_LENGTH=926_1e-23	Bradi4g24887_No_Description_present_1e-166	GRMZM2G013170_No Description present_6e-68	B9SHP9_phosphoprotein_phosphatase_EC_3_1_3_16_Ricinus_communis_TrEMBL_2e-35	No_Hits	No_Hits	No_Hits	No_Hits	No_Hits		1.87027	1.5078	1.10393	0.886492	-2.32757	1.52885	2.2291	-1.07185	-0.198849	-3.17665	-2.44925	-3.22776	0.706568	1.56184	-2.38605
IUNQ22676	1.36735	0.0144349	LOC_Os11g14380	20.1'_'stress.biotic	Chr11	No_Hits	20.1'_'stress.biotic	3e-69_sp|Q39214|RPM1_ARATH Disease resistance protein RPM1 OS=Arabidopsis	0.0_gi|115484949|ref|NP_001067618.1| Os11g0249000 [Oryza sativa Japonica	Sb02g002770_weakly similar to NB-ARC domain, putative_0.0	AT3G07040.1_Symbols:_RPM1,_RPS3_NB-ARC_domain-containing_disease_resistance_protein_chr3:2226244-2229024_REVERSE_LENGTH=926_2e-70	Bradi4g04662_No_Description_present_0.0	GRMZM5G880361_No Description present_0.0	B9SHP9_phosphoprotein_phosphatase_EC_3_1_3_16_Ricinus_communis_TrEMBL_3e-106	No_Hits	No_Hits	No_Hits	No_Hits	No_Hits		2.70845	3.12932	2.79677	-0.25764	-0.648514	-0.537854	-0.55292	-0.161715	3.49695	-0.750951	-0.616015	-0.490992	-0.709405	-0.69353	-0.734337
IUNQ03053	2.12779	0.0488965	LOC_Os11g37970	20.1'_'stress.biotic	Chr11	No_Hits	20.1'_'stress.biotic	1e-66_sp|O64392|WHW1_WHEAT Wheatwin-1 OS=Triticum aestivum GN=PR4A	1e-104_gi|115486093|ref|NP_001068190.1| Os11g0592200 [Oryza sativa Japonica	Sb05g022950_similar to Pathogenesis-related protein_1e-73	AT3G04720.1_Symbols:_PR4,_HEL,_PR-4_pathogenesis-related_4_chr3:1285691-1286531_REVERSE_LENGTH=212_4e-62	Bradi4g14920_chitinase_activity_(Blast2GO)_1e-70	GRMZM2G117989_defence-related protein (inra2(prp)), mRNA_9e-76	No_Hits	No_Hits	No_Hits	No_Hits	No_Hits	No_Hits		1.80236	2.24643	0.280366	-0.932066	-3.39843	-0.428437	2.64375	-3.48456	0.796378	-2.29312	-5.27438	-1.31371	0.965973	-1.20956	-4.57915
IUNQ20616	1.46162	0.0021088	LOC_Os10g34910	20.1'_'stress.biotic	Chr10	Pfam_Peptidase of plants and bacteria_AVTFDATNTASSTAGGQRFDREVGVDYAKQVLADASSFIWDAFEQPGDGGDRKPVDAVTLTVEDIDGVAFTSGDGIHLSARYVGGYSSSSGDVRTEVTGVLYHEATHVWQWGLQDYAAHSWVYEGIADFVRLRAGYVAAGWVQPGQGNSWEDSYSVTARFFDYCDSVKPGFVADINAKLKDGYNVDYFVQITGKTVQQLWQDY_____________	20.1'_'stress.biotic	No_Hits	3e-167_gi|10140698|gb|AAG13532.1|AC023240_5 putative secretory protein	Sb01g018490_similar to Putative uncharacterized protein precursor_4e-95	AT2G15220.1_Symbols:_Plant_basic_secretory_protein_(BSP)_family_protein_chr2:6608689-6609366_FORWARD_LENGTH=225_3e-61	Bradi3g29720_No_Description_present_7e-96	GRMZM2G153208_secretory protein _2e-104	No_Hits	No_Hits	No_Hits	No_Hits	No_Hits	No_Hits		1.95204	1.98537	2.54986	-1.25774	0.594549	-0.506216	1.656	2.81141	0.982247	-1.5225	-0.612554	-1.22508	1.02258	-0.427508	-1.64243
IMULT01754	1.83338	0.0137468	LOC_Os10g34910	20.1'_'stress.biotic	Chr10	Pfam_Peptidase of plants and bacteria_AVTFDATNTASSTAGGQRFDREVGVDYAKQVLADASSFIWDAFEQPGDGGDRKPVDAVTLTVEDIDGVAFTSGDGIHLSARYVGGYSSSSGDVRTEVTGVLYHEATHVWQWGLQDYAAHSWVYEGIADFVRLRAGYVAAGWVQPGQGNSWEDSYSVTARFFDYCDSVKPGFVADINAKLKDGYNVDYFVQITGKTVQQLWQDY_____________	20.1'_'stress.biotic	No_Hits	3e-167_gi|10140698|gb|AAG13532.1|AC023240_5 putative secretory protein	Sb01g018490_similar to Putative uncharacterized protein precursor_4e-95	AT2G15220.1_Symbols:_Plant_basic_secretory_protein_(BSP)_family_protein_chr2:6608689-6609366_FORWARD_LENGTH=225_3e-61	Bradi3g29720_No_Description_present_7e-96	GRMZM2G153208_secretory protein _2e-104	No_Hits	No_Hits	No_Hits	No_Hits	No_Hits	No_Hits		1.82052	1.23922	1.97311	-2.13923	-2.58462	-1.11171	1.76442	2.04868	1.47792	-3.81515	-2.91098	-3.70826	1.44861	-0.875397	-3.92153
IUNQ02520	2.07824	0.0188456	LOC_Os10g34920	20.1'_'stress.biotic	Chr10	Pfam_Peptidase of plants and bacteria_MLADASSFIWDTFEQPGDGGDRKPVDAVTLTVEDIDGVAFTSGDGIHLSARYVGGYSAAGDVRAEVTGVLYHEATHVWQWDGRGGADGGLIEGIADFVRLRAGYAPPHWVQPGQGDRWDQGYDVTARFLDYCDSPAVVQGFVAQLNGKMKDGYSDDFFVQISGKTIDQLWQDY_____________	20.1'_'stress.biotic	No_Hits	4e-125_gi|10140695|gb|AAG13529.1|AC023240_2 putative secretory protein	Sb01g018480_similar to Putative uncharacterized protein precursor_6e-93	AT2G15220.1_Symbols:_Plant_basic_secretory_protein_(BSP)_family_protein_chr2:6608689-6609366_FORWARD_LENGTH=225_5e-71	Bradi3g29710_No_Description_present_2e-91	GRMZM2G153208_secretory protein _6e-97	No_Hits	No_Hits	No_Hits	No_Hits	No_Hits	No_Hits		2.06717	1.98017	2.84858	-1.93133	-1.17912	-1.21954	0.956805	3.31347	1.21934	-4.40513	-1.16142	-1.91209	1.92544	-1.03709	-3.17899
IUNQ16067	1.02734	0.0013859	LOC_Os01g53520	20.1'_'stress.biotic	Chr1	ProSiteProfiles_Reticulon domain profile._PADLVLWRNKKISGGVLAGATAIWLLFEIMEYHLLTLVCHCLILSLAVLFLWSNASTFIHKSPPNIPEVKIPEDLTVNIALSLRYEINRGFATLREIGHGRDLKKFLIVIAGLWILSVLGSSCNFLTLFYIG_Pfam_Reticulon_ADLVLWRNKKISGGVLAGATAIWLLFEIMEYHLLTLVCHCLILSLAVLFLWSNASTFIHKSPPNIPEVKIPEDLTVNIALSLRYEINRGFATLREIGHGRDLKKFLIVIAGLWILSVLGSSCNFLTLFYIG_____________	20.1'_'stress.biotic	8e-106_sp|Q9SH59|RTNLC_ARATH Reticulon-like protein B3 OS=Arabidopsis	0.0_gi|115439795|ref|NP_001044177.1| Os01g0736900 [Oryza sativa Japonica	Sb03g033920_similar to Putative uncharacterized protein_5e-144	AT1G64090.1_Symbols:_RTNLB3_Reticulan_like_protein_B3_chr1:23789395-23790669_FORWARD_LENGTH=255_6e-107	Bradi2g49160_No_Description_present_2e-146	GRMZM2G031308_seed maturation protein _2e-157	B9RQZ4_3betahydroxysteroid4alphacarboxylate_3dehydrogenase_(decarboxylating)_EC_1_1_1_170_Ricinus_communis_TrEMBL_2e-08	No_Hits	No_Hits	No_Hits	No_Hits	No_Hits		0.507563	0.231465	0.561695	0.393826	-0.112605	0.853347	0.460749	0.0473013	0.79741	-1.02835	-0.343051	-0.286099	-1.04884	0.643548	-1.45803
IUNQ31283	1.14031	0.00265357	LOC_Os01g53090	20.1'_'stress.biotic	Chr1	SUPERFAMILY_-_ETFESSHDLFRAAFPRGFAWEVIRVYSGPPVITFKFRHWGHMDGPYKGHAPTGDKVEFYGVAVLKVDEQLRAEDVEVYYDPGELL_Gene3D_-_AETFESSHDLFRAAFPRGFAWEVIRVYSGPPVITFKFRHWGHMDGPYKGHAPTGDKVEFYGVAVLKVDEQLRA_____________	20.1'_'stress.biotic	2e-80_sp|P16273|PRPX_HORVU Pathogen-related protein OS=Hordeum vulgare	0.0_gi|15289834|dbj|BAB63532.1| putative infection-related protein	Sb03g033680_similar to Putative uncharacterized protein_7e-139	AT1G78780.2_Symbols:_pathogenesis-related_family_protein_chr1:29621447-29622431_REVERSE_LENGTH=238_6e-95	Bradi2g48940_No_Description_present_5e-149	GRMZM5G886177_pathogen-related protein _1e-128	No_Hits	No_Hits	No_Hits	No_Hits	No_Hits	No_Hits		2.30704	1.83005	0.926248	-0.67846	-0.0152388	1.07597	1.04479	-0.409862	1.2676	-1.76226	-2.58805	-0.640638	0.58146	-0.437747	-0.784619
IUNQ35507	1.03928	0.00404866	LOC_Os01g23380	20.1'_'stress.biotic	Chr1	Coils_-_RHVIATELQELKNRVIELSEQRKRYRFDP_SUPERFAMILY_-_RLVALYADTSSLVGLDAPVKKVSEMVVDDGTTGLKVVSISGMPGAGKTTLATAVLRRLKEENKFHCSAFVSVGQKPDIVGKTLKGILSQIGNGYAGGEDIGRLIGMLRDELKDKRYLIVIDDLWGRTEWSTLKCCFRDDNLGSRIMVTTRNDELAKECSSNSDESVYKTGLLSDADSKDLFSNKAFGKGKDCPNHLKDLYDIIVERCGGLPLAISSVAGALAHRFSKDEWERYESNLLPSSHSDELNLKQILNLSYNDLPSHLKSCMLYL_SUPERFAMILY_-_HPVIHDFIVVKSMEENFVTVLDAKKEALSTNNGTVRRLSLQNSVKQDLAGARNDMIKHARSV…	20.1'_'stress.biotic	5e-70_sp|Q39214|RPM1_ARATH Disease resistance protein RPM1 OS=Arabidopsis	0.0_gi|115436356|ref|NP_001042936.1| Os01g0335700 [Oryza sativa Japonica	Sb03g013510_Predicted protein_0.0	AT3G07040.1_Symbols:_RPM1,_RPS3_NB-ARC_domain-containing_disease_resistance_protein_chr3:2226244-2229024_REVERSE_LENGTH=926_3e-71	Bradi2g12497_No_Description_present_0.0	GRMZM2G091088_hypothetical protein LOC100382486 _0.0	B9S736_phosphoprotein_phosphatase_EC_3_1_3_16_Ricinus_communis_TrEMBL_9e-94	No_Hits	No_Hits	No_Hits	No_Hits	No_Hits		0.956622	1.05526	0.308117	-0.0167122	-0.422828	0.660384	1.18923	0.0113621	0.700664	-2.56207	-1.63478	-0.14464	0.254358	0.22401	-1.89578
IMULT00192	1.48017	0.00526033	LOC_Os01g53090	20.1'_'stress.biotic	Chr1	SUPERFAMILY_-_ETFESSHDLFRAAFPRGFAWEVIRVYSGPPVITFKFRHWGHMDGPYKGHAPTGDKVEFYGVAVLKVDEQLRAEDVEVYYDPGELL_Gene3D_-_AETFESSHDLFRAAFPRGFAWEVIRVYSGPPVITFKFRHWGHMDGPYKGHAPTGDKVEFYGVAVLKVDEQLRA_____________	20.1'_'stress.biotic	2e-80_sp|P16273|PRPX_HORVU Pathogen-related protein OS=Hordeum vulgare	0.0_gi|15289834|dbj|BAB63532.1| putative infection-related protein	Sb03g033680_similar to Putative uncharacterized protein_7e-139	AT1G78780.2_Symbols:_pathogenesis-related_family_protein_chr1:29621447-29622431_REVERSE_LENGTH=238_6e-95	Bradi2g48940_No_Description_present_5e-149	GRMZM5G886177_pathogen-related protein _1e-128	No_Hits	No_Hits	No_Hits	No_Hits	No_Hits	No_Hits		2.06158	1.8607	0.769355	-0.918894	-0.531385	0.654388	0.944434	-1.12686	1.1997	-0.975128	-1.98265	-1.24507	1.04853	-1.11225	-2.47414
IUNQ50248	1.31148	0.0121956	LOC_Os09g31486	20.2.1'_'stress.abiotic.Meat	Chr9	No_Hits	20.2.1'_'stress.abiotic.Meat	0.0_sp|Q01899|HSP7M_PHAVU Heat shock 70 kDa protein, mitochondrial	0.0_gi|297727109|ref|NP_001175918.1| Os09g0491772 [Oryza sativa Japonica	Sb02g028570_similar to Putative uncharacterized protein_0.0	AT5G09590.1_Symbols:_MTHSC70-2,_HSC70-5_mitochondrial_HSO70_2_chr5:2975721-2978508_FORWARD_LENGTH=682_0.0	Bradi4g33878_No_Description_present_0.0	GRMZM2G365374_heat shock 70 kDa protein _0.0	B9RX55_2alkenal_reductase_EC_1_3_1_74_Ricinus_communis_TrEMBL_0.0	No_Hits	No_Hits	gnl_TC-DB_P0A6Y8_1_A_33_1_2_Chaperone_protein_dnaK_-_Escherichia_coli__0.0	No_Hits	No_Hits		0.935242	0.0584126	3.66986	-0.401582	-0.0881019	0.685266	2.18583	1.7284	1.06291	0	-0.962025	-0.474311	-0.794239	0.34316	-0.513057
IMULT00488	-1.2047	0.0154337	LOC_Os07g49000	20.2.1'_'stress.abiotic.Meat	Chr7	No_Hits	20.2.1'_'stress.abiotic.Meat	No_Hits	0.0_gi|115474219|ref|NP_001060708.1| Os07g0689800 [Oryza sativa Japonica	Sb01g037630_similar to TPR Domain containing protein, expressed_0.0	AT4G02100.1_Symbols:_Heat_shock_protein_DnaJ_with_tetratricopeptide_repeat_chr4:930228-932049_FORWARD_LENGTH=546_2e-163	Bradi1g64660_No_Description_present_0.0	GRMZM2G010000_No Description present_0.0	No_Hits	No_Hits	No_Hits	No_Hits	No_Hits	No_Hits		-2.07538	0	0.919374	-0.807214	-0.251568	-1.2799	-1.0713	-0.244467	-0.855117	1.56749	2.9934	-1.36853	0.143101	-0.587619	0.718337
IUNQ00778	1.51254	0.0164749	LOC_Os07g28800	20.2.1'_'stress.abiotic.Meat	Chr7	No_Hits	20.2.1'_'stress.abiotic.Meat	No_Hits	0.0_gi|125600175|gb|EAZ39751.1| hypothetical protein OsJ_24189 [Oryza	Sb02g032950_similar to Os07g0470800 protein_5e-117	AT2G42080.1_Symbols:_Chaperone_DnaJ-domain_superfamily_protein_chr2:17553409-17555475_REVERSE_LENGTH=263_5e-44	Bradi1g28300_No_Description_present_1e-57	GRMZM2G171884_hypothetical protein LOC100381482 _1e-127	No_Hits	No_Hits	No_Hits	No_Hits	No_Hits	No_Hits		1.0958	0.778074	0.0235929	-0.297005	5.38314	0.407948	1.60483	0.612188	1.09495	-1.69616	-2.4786	-1.5344	-0.391452	0.36871	-0.996734
IUNQ45989	-2.08759	2.415e-05	LOC_Os05g42120	20.2.1'_'stress.abiotic.Meat	Chr5	No_Hits	20.2.1'_'stress.abiotic.Meat	2e-141_sp|Q6AUW3|HS223_ORYSJ 22.3 kDa class VI heat shock protein OS=Oryza	1e-139_gi|115464729|ref|NP_001055964.1| Os05g0500500 [Oryza sativa Japonica	Sb09g024680_similar to Putative uncharacterized protein_3e-95	AT5G54660.1_Symbols:_HSP20-like_chaperones_superfamily_protein_chr5:22203950-22204986_FORWARD_LENGTH=192_1e-53	Bradi2g20767_No_Description_present_6e-89	GRMZM2G010927_hypothetical protein LOC100278747 _4e-98	No_Hits	No_Hits	No_Hits	No_Hits	No_Hits	No_Hits		-1.71624	-1.45143	-0.852629	-0.277934	-0.24943	-1.06138	-2.61244	-0.215656	-0.884158	2.16768	1.63365	0.696424	0.76619	0.0488529	1.05648
IUNQ31407	1.04863	0.00686331	LOC_Os04g01740	20.2.1'_'stress.abiotic.Meat	Chr4	No_Hits	20.2.1'_'stress.abiotic.Meat	0.0_sp|P51819|HSP83_IPONI Heat shock protein 83 OS=Ipomoea nil GN=HSP83A	0.0_gi|38345312|emb|CAE02770.2| OSJNBb0085F13.17 [Oryza sativa Japonica	Sb06g000660_similar to Heat shock protein 82_0.0	AT5G52640.1_Symbols:_HSP81-1,_ATHS83,_HSP81.1,_HSP83,_ATHSP90.1,_AtHsp90-1,_HSP90.1_heat_shock_protein_90.1_chr5:21352542-21355147_FORWARD_LENGTH=705_0.0	Bradi5g02037_No_Description_present_0.0	GRMZM5G833699_Heat shock protein 82 _0.0	I3RV96_nonchaperonin_molecular_chaperone_ATPase_EC_3_6_4_10_Dunaliella_salina_TrEMBL_0.0	No_Hits	No_Hits	No_Hits	No_Hits	No_Hits		0.952761	0.675905	2.63288	0.323882	0.140391	1.08309	0.893215	-0.177235	1.33515	-0.586471	0.0634041	-0.643194	-0.302585	0.749504	-0.454785
IUNQ38786	1.14657	0.00231391	LOC_Os02g53420	20.2.1'_'stress.abiotic.Meat	Chr2	ProSitePatterns_Heat shock hsp70 proteins family signature 1._IDLGTTNS_Gene3D_-_LLLDVTPLSLGIETLGGIFTRLINRNTTIPTKKSQVFSTAADNQTQVGIRVLQGEREMATDNKLLGEFDLVGIPPAPRGMPQIEVTFDIDANGIVTVSAKDKSTGKEQQITIRSSGGLSEAEIQKMVQEAELHSQKDQERKAL_Hamap_Chaperone protein DnaK [dnaK]._GNEVIGIDLGTTNSCVSVMEGKNPKVIENSEGTRTTPSVVAFNQKGERLVGTPAKRQAVTNPQNTFFGTKRLIGRRFEDPQTQKEMKMVPYKIVKAPNGDAWVETTDGKQYSPSQIGAFVLTKMKETAESYLGKTVSK…	20.2.1'_'stress.abiotic.Meat	0.0_sp|Q01899|HSP7M_PHAVU Heat shock 70 kDa protein, mitochondrial	0.0_gi|115448989|ref|NP_001048274.1| Os02g0774300 [Oryza sativa Japonica	Sb01g017050_similar to Heat shock 70 kDa protein, mitochondrial, putative, expressed_0.0	AT5G09590.1_Symbols:_MTHSC70-2,_HSC70-5_mitochondrial_HSO70_2_chr5:2975721-2978508_FORWARD_LENGTH=682_0.0	Bradi3g57450_ATPase_activity,_coupled_(Blast2GO)_0.0	GRMZM2G153815_heat shock 70 kDa protein _0.0	B9RX55_2alkenal_reductase_EC_1_3_1_74_Ricinus_communis_TrEMBL_0.0	No_Hits	No_Hits	gnl_TC-DB_P0A6Y8_1_A_33_1_2_Chaperone_protein_dnaK_-_Escherichia_coli__0.0	No_Hits	No_Hits		1.10745	0.707963	1.17314	0.10293	-0.326026	1.00447	1.77952	-0.750529	1.14462	-0.592565	-1.0016	-0.561901	-0.808754	0.328751	-0.809269
IUNQ49602	-1.20814	0.00507206	LOC_Os12g14070	20.2.1'_'stress.abiotic.Meat	Chr12	No_Hits	20.2.1'_'stress.abiotic.Meat	0.0_sp|Q02028|HSP7S_PEA Stromal 70 kDa heat shock-related protein,	0.0_gi|115487998|ref|NP_001066486.1| Os12g0244100 [Oryza sativa Japonica	Sb08g009580_similar to Stromal 70 kDa heat shock-related protein, chloroplast, putative, expressed_0.0	AT5G49910.1_Symbols:_CPHSC70-2EAT_SHOCK_PROTEIN_70-2,_HSC70-7,_cpHsc70-2_chloroplast_heat_shock_protein_70-2_chr5:20303470-20306295_FORWARD_LENGTH=718_0.0	Bradi4g39470_ATPase_activity_(Blast2GO)_0.0	GRMZM2G001500_stromal 70 kDa heat shock-related protein _0.0	B9SKC7_2alkenal_reductase_EC_1_3_1_74_Ricinus_communis_TrEMBL_0.0	No_Hits	No_Hits	gnl_TC-DB_Q02028_3_A_9_1_1_Stromal_70_kDa_heat_shock-related_protein__chloroplast_precursor_-_Pisum_sativum_(Garden_pea)__0.0	No_Hits	No_Hits		-0.549742	-0.434546	-1.03493	-0.676783	-1.13895	-0.282029	-1.18785	-0.852197	-0.129051	1.27065	2.67551	-0.459348	-0.602726	0.354628	-0.0939407
IMULT01143	1.35506	0.0208794	LOC_Os01g42190	20.2.1'_'stress.abiotic.Meat	Chr1	ProSitePatterns_Nt-dnaJ domain signature._FQQVHEAYQVLSDEKRRALY_ProSiteProfiles_dnaJ domain profile._SYYAVLGVHPGASAAEIRAAYHRLAMKWHPDKITSGRVDAEEAKSRFQQVHEAYQVLSDEKRRALYDSGM_Gene3D_-_RMMQGSSYYAVLGVHPGASAAEIRAAYHRLAMKWHPDKITSGRVDAEEAKSRFQQVHEAYQVLSDEKRRALYDSGMYDPLDDD_SUPERFAMILY_-_RMMQGSSYYAVLGVHPGASAAEIRAAYHRLAMKWHPDKITSGRVDAEEAKSRFQQVHEAYQVLSDEKRRALYDSGMYDPLDDDQEEDVEGFH_Coils_-_AEEAKSRFQQVHEAYQVLSD…	20.2.1'_'stress.abiotic.Meat	No_Hits	2e-141_gi|115438386|ref|NP_001043527.1| Os01g0606900 [Oryza sativa Japonica	Sb03g027330_similar to Heat shock-like protein_3e-82	AT1G71000.1_Symbols:_Chaperone_DnaJ-domain_superfamily_protein_chr1:26769336-26770111_REVERSE_LENGTH=165_7e-38	Bradi2g43040_No_Description_present_3e-74	GRMZM2G023786_dnaJ-like protein _2e-61	B9PIJ6_methylatedDNA[protein]cysteine_Smethyltransferase_EC_2_1_1_63_Toxoplasma_gondii_TrEMBL_1e-12	No_Hits	No_Hits	No_Hits	No_Hits	No_Hits		1.19081	0.98387	4.06971	-0.508607	0.120152	2.15238	1.46267	2.11178	1.74602	0.494176	-0.448791	-0.983399	0.803237	1.52974	-0.623017
IUNQ47213	-2.05373	1.92277e-05	LOC_Os06g19800	20.2.3'_'stress.abiotic.drought/salt	Chr6	No_Hits	20.2.3'_'stress.abiotic.drought/salt	0.0_sp|Q5Z5C9|BURPB_ORYSJ BURP domain-containing protein 11 OS=Oryza	0.0_gi|222635444|gb|EEE65576.1| hypothetical protein OsJ_21077 [Oryza	Sb09g025520_weakly similar to Putative uncharacterized protein_9e-46	AT5G25610.1_Symbols:_RD22,_ATRD22_BURP_domain-containing_protein_chr5:8914498-8916684_REVERSE_LENGTH=392_1e-28	Bradi1g42967_No_Description_present_5e-114	GRMZM2G106980_hypothetical protein LOC100279974 _5e-97	No_Hits	No_Hits	No_Hits	No_Hits	No_Hits	No_Hits		-1.079	-1.43629	-1.26372	-0.323087	-0.297676	-1.23593	-3.15396	0.207873	-1.51679	1.2573	1.2573	0.605113	0.756206	0.494002	0.850337
IUNQ01078	1.05291	0.00620561	LOC_Os04g57890	20.2.3'_'stress.abiotic.drought/salt	Chr4	Pfam_Oligosaccharyl transferase STT3 subunit_LRVSALALIYVLAFVVRLFSVLRYESMIHEFDPYFNYRTTLFLSDHGFSEFWNWFDFESWYPLGRVVGGTLFPGLMVTAALLHRLLRALSLAVHIREVCVLTAPFFAANTTLVAYAFGREIWDSGAGLVAAALIAVCPGYISRSVAGSYDNEGVAIFALLLTFYLFVRAVNTGSLAWSLASAFGYFYMVSAWGGYVFIINLLPLYVLVLLVTGRYSQRLYVAYNSTYVLGMLLAMQIRFVGFQHVQSGEHMAAMGVFFLLQVFFFLDWVKYLLNDAKLFKSFLRITLTCVITVGTLALGIGTASGYISPWTGRFYSLLDPTYAKDHIPIIASVSEHQPTAWSSFMFDFHILLFL…	20.2.3'_'stress.abiotic.drought/salt	0.0_sp|Q7XQ88|STT3B_ORYSJ Dolichyl-diphosphooligosaccharide--protein	0.0_gi|115461296|ref|NP_001054248.1| Os04g0675500 [Oryza sativa Japonica	Sb06g032800_similar to H0103C06.8 protein_0.0	AT1G34130.1_Symbols:_STT3B_staurosporin_and_temperature_sensitive_3-like_b_chr1:12430000-12432985_FORWARD_LENGTH=735_0.0	Bradi5g26030_Putative_oligosaccharyltransferase_subunit_STT3._CAZy_family_GT66;AliasBdSTT3B_0.0	GRMZM2G040876_hypothetical protein LOC100192699 _0.0	Q7XQ88_dolichyldiphosphooligosaccharideprotein_glycotransferase_EC_2_4_99_18_Oryza_sativa_subsp__japonica_SwissProt_0.0	No_Hits	No_Hits	gnl_TC-DB_B3S136_9_B_142_3_3_Putative_uncharacterized_protein_OS=Trichoplax_adhaerens_GN=TRIADDRAFT_36216_PE=4_SV=1_0.0	No_Hits	No_Hits		1.17697	0.415161	-0.576113	-0.146245	-0.566532	0.821554	1.21087	-0.856837	0.636194	-1.28818	-1.44687	-0.907032	-0.973787	0.197308	-0.726775
IMULT03618	-1.64761	0.00040177	LOC_Os11g38860	20.2.3'_'stress.abiotic.drought/salt	Chr11	No_Hits	20.2.3'_'stress.abiotic.drought/salt	0.0_sp|B9DFI7|PMT2_ARATH Probable methyltransferase PMT2 OS=Arabidopsis	0.0_gi|115486167|ref|NP_001068227.1| Os11g0601600 [Oryza sativa Japonica	Sb05g023610_similar to Methyltransferase, putative, expressed_0.0	AT1G26850.2_Symbols:_S-adenosyl-L-methionine-dependent_methyltransferases_superfamily_protein_chr1:9301146-9303432_REVERSE_LENGTH=616_0.0	Bradi4g30270_Putative_Pectin_MethylTransferase;AliasBdPMT_0.0	GRMZM2G078548_methyltransferase _0.0	F6HUT4_uridine_kinase_EC_2_7_1_48_Vitis_vinifera_TrEMBL_8e-116	No_Hits	No_Hits	No_Hits	No_Hits	No_Hits		-1.20614	-1.27248	-0.951911	-0.228341	0.845813	-0.974654	-1.94896	1.11818	-0.696217	1.74281	1.33995	1.40612	0.0278063	1.16495	1.31058
IUNQ23604	-1.53453	1.21098e-06	LOC_Os01g73960	20.2.3'_'stress.abiotic.drought/salt	Chr1	No_Hits	20.2.3'_'stress.abiotic.drought/salt	4e-151_sp|Q5JME8|DI195_ORYSJ Protein DEHYDRATION-INDUCED 19 homolog	2e-149_gi|115442503|ref|NP_001045531.1| Os01g0971100 [Oryza sativa Japonica	Sb03g047270_similar to Protein DEHYDRATION-INDUCED 19 homolog 5_2e-80	AT3G05700.1_Symbols:_Drought-responsive_family_protein_chr3:1682432-1684323_REVERSE_LENGTH=223_8e-21	Bradi2g61990_No_Description_present_4e-92	GRMZM2G434506_No Description present_2e-52	No_Hits	No_Hits	No_Hits	No_Hits	No_Hits	No_Hits		-0.865037	-0.826966	-0.487111	-0.856168	-0.106375	-1.06027	-1.76056	-0.10481	-0.897501	1.12968	0.997899	0.64904	0.929291	0.77035	0.595118
IUNQ46798	-1.37191	3.79209e-06	LOC_Os01g73960	20.2.3'_'stress.abiotic.drought/salt	Chr1	No_Hits	20.2.3'_'stress.abiotic.drought/salt	4e-151_sp|Q5JME8|DI195_ORYSJ Protein DEHYDRATION-INDUCED 19 homolog	2e-149_gi|115442503|ref|NP_001045531.1| Os01g0971100 [Oryza sativa Japonica	Sb03g047270_similar to Protein DEHYDRATION-INDUCED 19 homolog 5_2e-80	AT3G05700.1_Symbols:_Drought-responsive_family_protein_chr3:1682432-1684323_REVERSE_LENGTH=223_8e-21	Bradi2g61990_No_Description_present_4e-92	GRMZM2G434506_No Description present_2e-52	No_Hits	No_Hits	No_Hits	No_Hits	No_Hits	No_Hits		-0.941035	-0.834474	-0.785718	-0.715986	-0.121342	-0.98321	-1.51746	-0.114282	-0.648077	1.21658	0.767186	0.528506	0.555409	0.425106	0.625522
IUNQ51196	1.11244	0.0210527	LOC_Os01g72210	20.2.3'_'stress.abiotic.drought/salt	Chr1	Pfam_signature_desc=Late exocytosis, associated with Golgi transport_-_Coils_-_IKALQKLASSLEDKIKRKRETR_Pfam_Domain of unknown function DUF221_AFVSFKSQLDAAQAAEMQQHVNPLSLVTTYAPEPPDALWTNLAIPFCRIAIYKLGVFIAAFLLIVFFTIPVTAVQGIVQFEKIKIWFPPARAVELIPGLNSVVTGYLPSMILNGFIYLIPFAMLGMASFEGCIAKSQKEIKACNMVFYFLLGNVFFLSILSGSLLHQIGESFTHPKDIPSRLARAVSAQSDFFITYILTDGMSGFSLEVLQFGLLTWHFFKAHSIGHSEQPYLYGFPYYRVVPIVSLAVLIGLVYAVV…	20.2.3'_'stress.abiotic.drought/salt	1e-32_sp|Q09809|YAB9_SCHPO Uncharacterized membrane protein C2G11.09	0.0_gi|115442259|ref|NP_001045409.1| Os01g0950900 [Oryza sativa Japonica	Sb03g045900_similar to Early-responsive to dehydration protein-like_0.0	AT3G54510.2_Symbols:_Early-responsive_to_dehydration_stress_protein_(ERD4)_chr3:20180339-20183220_FORWARD_LENGTH=712_0.0	Bradi2g60810_No_Description_present_0.0	GRMZM2G402708_No Description present_0.0	No_Hits	No_Hits	No_Hits	gnl_TC-DB_C0P3K9_1_A_17_5_1_Uncharacterized_protein_OS=Zea_mays_PE=2_SV=1_1e-102	No_Hits	No_Hits		1.92982	0.542828	0.743019	-0.182703	-0.297198	1.78617	1.45068	1.04902	0.475035	-1.47141	-1.21392	0.067584	0.158393	1.67431	-1.11432
IUNQ28846	1.03178	0.0317623	LOC_Os01g72210	20.2.3'_'stress.abiotic.drought/salt	Chr1	Pfam_signature_desc=Late exocytosis, associated with Golgi transport_-_Coils_-_IKALQKLASSLEDKIKRKRETR_Pfam_Domain of unknown function DUF221_AFVSFKSQLDAAQAAEMQQHVNPLSLVTTYAPEPPDALWTNLAIPFCRIAIYKLGVFIAAFLLIVFFTIPVTAVQGIVQFEKIKIWFPPARAVELIPGLNSVVTGYLPSMILNGFIYLIPFAMLGMASFEGCIAKSQKEIKACNMVFYFLLGNVFFLSILSGSLLHQIGESFTHPKDIPSRLARAVSAQSDFFITYILTDGMSGFSLEVLQFGLLTWHFFKAHSIGHSEQPYLYGFPYYRVVPIVSLAVLIGLVYAVV…	20.2.3'_'stress.abiotic.drought/salt	1e-32_sp|Q09809|YAB9_SCHPO Uncharacterized membrane protein C2G11.09	0.0_gi|115442259|ref|NP_001045409.1| Os01g0950900 [Oryza sativa Japonica	Sb03g045900_similar to Early-responsive to dehydration protein-like_0.0	AT3G54510.2_Symbols:_Early-responsive_to_dehydration_stress_protein_(ERD4)_chr3:20180339-20183220_FORWARD_LENGTH=712_0.0	Bradi2g60810_No_Description_present_0.0	GRMZM2G402708_No Description present_0.0	No_Hits	No_Hits	No_Hits	gnl_TC-DB_C0P3K9_1_A_17_5_1_Uncharacterized_protein_OS=Zea_mays_PE=2_SV=1_1e-102	No_Hits	No_Hits		1.98958	0.445124	0.764638	-0.372444	-0.211877	1.84683	1.60502	1.21159	0.532199	-1.07116	-1.24142	0.284978	0.113669	1.79069	-0.796998
IMULT02468	2.50003	0.00657104	LOC_Os03g48780	20.2.99'_'stress.abiotic.unspecified	Chr3	No_Hits	20.2.99'_'stress.abiotic.unspecified	1e-165_sp|Q851K1|GL36_ORYSJ Germin-like protein 3-6 OS=Oryza sativa	7e-164_gi|115454735|ref|NP_001050968.1| Os03g0694000 [Oryza sativa Japonica	Sb01g011370_similar to Putative uncharacterized protein_4e-131	AT1G18970.1_Symbols:_GLP4_germin-like_protein_4_chr1:6554702-6555364_REVERSE_LENGTH=220_6e-69	Bradi1g11920_manganese_ion_binding_(Blast2GO)_8e-125	GRMZM2G122018_hypothetical protein LOC100272932 _2e-130	Q9FEW6_oxalate_oxidase_EC_1_2_3_4_Lolium_perenne_TrEMBL_9e-124	No_Hits	No_Hits	No_Hits	No_Hits	No_Hits		2.90604	3.24984	2.45452	-0.77065	-0.825983	-0.396599	0.22878	-1.56111	1.62229	-4.82867	-0.560475	-1.80019	0.971735	-3.75378	-2.12306
IUNQ50883	2.01699	0.0186987	LOC_Os03g48760	20.2.99'_'stress.abiotic.unspecified	Chr3	No_Hits	20.2.99'_'stress.abiotic.unspecified	8e-166_sp|Q851J9|GL34_ORYSJ Putative germin-like protein 3-4 OS=Oryza	5e-164_gi|115454731|ref|NP_001050966.1| Os03g0693800 [Oryza sativa Japonica	Sb01g011370_similar to Putative uncharacterized protein_2e-129	AT1G18970.1_Symbols:_GLP4_germin-like_protein_4_chr1:6554702-6555364_REVERSE_LENGTH=220_1e-68	Bradi1g11920_manganese_ion_binding_(Blast2GO)_5e-123	GRMZM2G122018_hypothetical protein LOC100272932 _1e-128	Q9FEW6_oxalate_oxidase_EC_1_2_3_4_Lolium_perenne_TrEMBL_6e-122	No_Hits	No_Hits	No_Hits	No_Hits	No_Hits		3.42425	2.71279	3.46811	0.10307	-0.171074	-0.812962	-0.0150766	-1.071	2.12813	-2.68742	-0.357437	-0.795636	2.12865	-2.30103	-2.506
IUNQ04548	2.09948	0.0207959	LOC_Os03g48750	20.2.99'_'stress.abiotic.unspecified	Chr3	No_Hits	20.2.99'_'stress.abiotic.unspecified	4e-163_sp|Q851J8|GL33_ORYSJ Germin-like protein 3-3 OS=Oryza sativa	2e-161_gi|115454729|ref|NP_001050965.1| Os03g0693700 [Oryza sativa Japonica	Sb01g011370_similar to Putative uncharacterized protein_8e-127	AT1G18970.1_Symbols:_GLP4_germin-like_protein_4_chr1:6554702-6555364_REVERSE_LENGTH=220_1e-67	Bradi1g11920_manganese_ion_binding_(Blast2GO)_3e-120	GRMZM2G122018_hypothetical protein LOC100272932 _8e-125	P45851_oxalate_oxidase_EC_1_2_3_4_Hordeum_vulgare_SwissProt_5e-121	No_Hits	No_Hits	No_Hits	No_Hits	No_Hits		3.8786	2.91765	3.62347	0.429691	0.0172834	-0.366442	-0.0231657	-0.592825	2.61361	-2.56691	-0.236212	-0.340359	2.57561	-2.05391	-1.75155
IUNQ04554	2.0915	0.0209341	LOC_Os03g48750	20.2.99'_'stress.abiotic.unspecified	Chr3	No_Hits	20.2.99'_'stress.abiotic.unspecified	4e-163_sp|Q851J8|GL33_ORYSJ Germin-like protein 3-3 OS=Oryza sativa	2e-161_gi|115454729|ref|NP_001050965.1| Os03g0693700 [Oryza sativa Japonica	Sb01g011370_similar to Putative uncharacterized protein_8e-127	AT1G18970.1_Symbols:_GLP4_germin-like_protein_4_chr1:6554702-6555364_REVERSE_LENGTH=220_1e-67	Bradi1g11920_manganese_ion_binding_(Blast2GO)_3e-120	GRMZM2G122018_hypothetical protein LOC100272932 _8e-125	P45851_oxalate_oxidase_EC_1_2_3_4_Hordeum_vulgare_SwissProt_5e-121	No_Hits	No_Hits	No_Hits	No_Hits	No_Hits		3.86197	2.79171	3.63981	0.472933	0.242908	-0.616307	0.0154657	-0.809885	2.50514	-2.43558	-0.0657454	-0.580909	2.44788	-2.32121	-1.75534
IUNQ31032	2.04717	0.0280071	LOC_Os03g48760	20.2.99'_'stress.abiotic.unspecified	Chr3	No_Hits	20.2.99'_'stress.abiotic.unspecified	8e-166_sp|Q851J9|GL34_ORYSJ Putative germin-like protein 3-4 OS=Oryza	5e-164_gi|115454731|ref|NP_001050966.1| Os03g0693800 [Oryza sativa Japonica	Sb01g011370_similar to Putative uncharacterized protein_2e-129	AT1G18970.1_Symbols:_GLP4_germin-like_protein_4_chr1:6554702-6555364_REVERSE_LENGTH=220_1e-68	Bradi1g11920_manganese_ion_binding_(Blast2GO)_5e-123	GRMZM2G122018_hypothetical protein LOC100272932 _1e-128	Q9FEW6_oxalate_oxidase_EC_1_2_3_4_Lolium_perenne_TrEMBL_6e-122	No_Hits	No_Hits	No_Hits	No_Hits	No_Hits		3.67685	3.0145	3.64778	0.437717	0.13697	-0.401479	-0.127028	-0.587751	2.47406	-3.20258	-0.0827551	-0.512052	2.77147	-2.1473	-1.65454
IUNQ13824	2.01749	0.0556713	LOC_Os03g59010	20.2.99'_'stress.abiotic.unspecified	Chr3	No_Hits	20.2.99'_'stress.abiotic.unspecified	6e-160_sp|Q75HJ4|GL38_ORYSJ Germin-like protein 3-8 OS=Oryza sativa	2e-158_gi|297601861|ref|NP_001051622.2| Os03g0804700 [Oryza sativa Japonica	Sb01g004590_similar to Germin-like protein 7_3e-98	AT1G18970.1_Symbols:_GLP4_germin-like_protein_4_chr1:6554702-6555364_REVERSE_LENGTH=220_4e-70	Bradi1g04907_No_Description_present_1e-104	GRMZM2G151249_hypothetical protein LOC100273401 _2e-100	B9R911_superoxide_dismutase_EC_1_15_1_1_Ricinus_communis_TrEMBL_5e-70	No_Hits	No_Hits	No_Hits	No_Hits	No_Hits		4.28646	3.78765	3.89876	0.183204	0.666647	0.166554	-2.54452	-0.247281	2.90125	-1.81408	-0.43498	-0.404174	2.85411	-1.71077	-1.55616
IUNQ26599	1.15821	0.0453075	LOC_Os03g46070	20.2'_'stress.abiotic	Chr3	No_Hits	20.2'_'stress.abiotic	7e-111_sp|P33679|ZEAM_MAIZE Zeamatin OS=Zea mays GN=Zlp PE=1 SV=2	3e-163_gi|41469595|gb|AAS07338.1| putative antifungal zeamatin-like	Sb01g012710_similar to Pathogenesis-related thaumatin-like protein_2e-121	AT4G11650.1_Symbols:_ATOSM34,_OSM34_osmotin_34_chr4:7025127-7026113_REVERSE_LENGTH=244_3e-93	Bradi1g13060_No_Description_present_6e-138	GRMZM2G039639_protein P21 _9e-123	P50694_glucan_endo1,3betaDglucosidase_EC_3_2_1_39_Prunus_avium_SwissProt_5e-45	No_Hits	No_Hits	No_Hits	No_Hits	No_Hits		1.52423	2.01854	0.131328	-0.818819	-0.757294	-0.0644288	2.53463	-1.32126	1.25391	-1.22533	-2.54948	-0.867877	1.28842	-0.221101	-1.4972
IUNQ29491	1.87728	0.023812	LOC_Os12g43390	20.2'_'stress.abiotic	Chr12	No_Hits	20.2'_'stress.abiotic	5e-82_sp|P31110|TLP_ORYSJ Thaumatin-like protein OS=Oryza sativa subsp.	9e-121_gi|297613568|ref|NP_001067332.2| Os12g0629300 [Oryza sativa Japonica	Sb08g022420_similar to Pathogenesis related protein-5_9e-74	AT4G11650.1_Symbols:_ATOSM34,_OSM34_osmotin_34_chr4:7025127-7026113_REVERSE_LENGTH=244_1e-39	Bradi3g07960_No_Description_present_4e-68	GRMZM2G006853_thaumatin-like protein _1e-69	P50694_glucan_endo1,3betaDglucosidase_EC_3_2_1_39_Prunus_avium_SwissProt_4e-20	No_Hits	No_Hits	No_Hits	No_Hits	No_Hits		1.21003	1.61	-0.902229	0.573058	-1.98163	0.879773	2.93544	-1.22475	0.889604	-5.7051	-0.906195	-2.8031	1.79729	-0.162206	-3.72878
IUNQ30274	1.88474	0.0484142	LOC_Os12g43490	20.2'_'stress.abiotic	Chr12	No_Hits	20.2'_'stress.abiotic	4e-80_sp|P81370|TLP_ACTDE Thaumatin-like protein OS=Actinidia deliciosa	0.0_gi|115489700|ref|NP_001067337.1| Os12g0630500 [Oryza sativa Japonica	Sb03g037720_similar to Permatin precursor_2e-96	AT4G11650.1_Symbols:_ATOSM34,_OSM34_osmotin_34_chr4:7025127-7026113_REVERSE_LENGTH=244_1e-72	Bradi4g05440_No_Description_present_2e-114	GRMZM2G092474_hypothetical protein LOC100276695 _8e-96	P50694_glucan_endo1,3betaDglucosidase_EC_3_2_1_39_Prunus_avium_SwissProt_3e-47	No_Hits	No_Hits	No_Hits	No_Hits	No_Hits		1.54005	1.38251	-1.08651	1.06732	-1.07898	0.378977	3.01217	-1.1124	0.697124	-5.79857	-0.55159	-1.9785	2.13709	0.0384474	-2.64632
IUNQ44761	1.94817	0.0576605	LOC_Os12g43450	20.2'_'stress.abiotic	Chr12	No_Hits	20.2'_'stress.abiotic	1e-79_sp|P81370|TLP_ACTDE Thaumatin-like protein OS=Actinidia deliciosa	6e-171_gi|115489698|ref|NP_001067336.1| Os12g0630200 [Oryza sativa Japonica	Sb03g037720_similar to Permatin precursor_1e-92	AT4G11650.1_Symbols:_ATOSM34,_OSM34_osmotin_34_chr4:7025127-7026113_REVERSE_LENGTH=244_5e-73	Bradi4g05440_No_Description_present_1e-115	GRMZM2G092474_hypothetical protein LOC100276695 _2e-92	P50694_glucan_endo1,3betaDglucosidase_EC_3_2_1_39_Prunus_avium_SwissProt_1e-44	No_Hits	No_Hits	No_Hits	No_Hits	No_Hits		1.22511	1.15934	-1.13651	1.36525	-1.02694	0.213035	3.35431	-1.05272	0.581407	-5.89908	-0.499346	-2.13483	2.29832	0.382796	-2.76725
IUNQ35011	1.16893	0.00459447	LOC_Os05g47930	21.1.2'_'redox.thioredoxin.QSOX	Chr5	No_Hits	21.1.2'_'redox.thioredoxin.QSOX	0.0_sp|Q6AUC6|QSOX1_ORYSJ Sulfhydryl oxidase 1 OS=Oryza sativa subsp.	0.0_gi|75323079|sp|Q6AUC6.1|QSOX1_ORYSJ RecName: Full=Sulfhydryl	Sb09g027750_similar to Thiol oxidoreductase_0.0	AT1G15020.2_Symbols:_ATQSOX1,_QSO2,_QSOX1_quiescin-sulfhydryl_oxidase_1_chr1:5173341-5176105_REVERSE_LENGTH=528_0.0	Bradi2g17330_thiol_oxidase_activity,_protein_disulfide_oxidoreductase_activity,_protein_disulfide_isomerase_activity_(Blast2GO)_0.0	GRMZM2G113216_thiol oxidoreductase _0.0	Q6AUC6_thiol_oxidase_EC_1_8_3_2_Oryza_sativa_subsp__japonica_SwissProt_0.0	No_Hits	No_Hits	No_Hits	No_Hits	No_Hits		1.01415	0.762487	-0.238401	-0.225502	-1.05496	0.879929	1.35631	-0.417461	0.773195	-3.4407	-1.4485	-0.748857	-0.373868	-0.191961	-0.626353
IUNQ49100	1.01335	0.00491316	LOC_Os05g47930	21.1.2'_'redox.thioredoxin.QSOX	Chr5	No_Hits	21.1.2'_'redox.thioredoxin.QSOX	0.0_sp|Q6AUC6|QSOX1_ORYSJ Sulfhydryl oxidase 1 OS=Oryza sativa subsp.	0.0_gi|75323079|sp|Q6AUC6.1|QSOX1_ORYSJ RecName: Full=Sulfhydryl	Sb09g027750_similar to Thiol oxidoreductase_0.0	AT1G15020.2_Symbols:_ATQSOX1,_QSO2,_QSOX1_quiescin-sulfhydryl_oxidase_1_chr1:5173341-5176105_REVERSE_LENGTH=528_0.0	Bradi2g17330_thiol_oxidase_activity,_protein_disulfide_oxidoreductase_activity,_protein_disulfide_isomerase_activity_(Blast2GO)_0.0	GRMZM2G113216_thiol oxidoreductase _0.0	Q6AUC6_thiol_oxidase_EC_1_8_3_2_Oryza_sativa_subsp__japonica_SwissProt_0.0	No_Hits	No_Hits	No_Hits	No_Hits	No_Hits		0.968449	0.475071	-0.565392	-0.411467	-0.76605	0.712483	1.14104	-0.453285	0.844367	-0.933652	-1.74139	-0.882712	-0.48876	-0.219316	-1.02054
IUNQ44946	1.11997	0.0187032	LOC_Os06g11740	21.1'_'redox.thioredoxin	Chr6	No_Hits	21.1'_'redox.thioredoxin	0.0_sp|Q67VZ8|APRL2_ORYSJ 5'-adenylylsulfate reductase-like 2 OS=Oryza	0.0_gi|115467146|ref|NP_001057172.1| Os06g0220800 [Oryza sativa Japonica	Sb04g027510_similar to Adenosine 5\'-phosphosulfate reductase 3_6e-118	AT1G34780.1_Symbols:_ATAPRL4,_APRL4_APR-like_4_chr1:12748835-12750124_REVERSE_LENGTH=310_8e-66	Bradi3g58740_No_Description_present_1e-120	GRMZM2G042582_adenosine 5'-phosphosulfate reductase 3 _1e-112	A4HQL6_Protein_disulfideisomerase_EC_5_3_4_1_Leishmania_braziliensis_TrEMBL_6e-06	No_Hits	No_Hits	No_Hits	No_Hits	No_Hits		1.30395	1.19352	0.0671344	-0.303185	2.81104	0.753402	1.78557	0.268392	1.43107	0.418792	-3.68091	-0.717698	-0.179636	1.11473	0.420386
IUNQ41617	1.0841	0.00462232	LOC_Os05g11090	21.1'_'redox.thioredoxin	Chr5	No_Hits	21.1'_'redox.thioredoxin	4e-158_sp|Q5TKD8|TRL2_ORYSJ Thioredoxin-like 2, chloroplastic OS=Oryza	2e-156_gi|75321596|sp|Q5TKD8.1|TRL2_ORYSJ RecName: Full=Thioredoxin-like	Sb09g006230_similar to Thioredoxin like 6_1e-105	AT4G29670.1_Symbols:_ACHT2_atypical_CYS_HIS_rich_thioredoxin_2_chr4:14535772-14537108_REVERSE_LENGTH=235_5e-78	Bradi2g33070_procollagen-proline_4-dioxygenase_activity_(Blast2GO)_5e-111	GRMZM2G042592_hypothetical protein LOC100216928 _1e-104	Q7XZK2_thioredoxindisulfide_reductase_EC_1_8_1_9_Hordeum_vulgare_var__distichum_TrEMBL_1e-11	No_Hits	No_Hits	No_Hits	No_Hits	No_Hits		0.821992	0.448801	-0.218334	-0.181918	-1.37418	0.622856	1.07027	-0.446414	0.674501	-3.76156	-3.09967	-1.14323	-0.211462	0.171504	-1.01982
IUNQ39136	1.07512	0.00130893	LOC_Os04g53740	21.1'_'redox.thioredoxin	Chr4	No_Hits	21.1'_'redox.thioredoxin	2e-92_sp|Q0J9V5|CXXS1_ORYSJ Thioredoxin-like protein CXXS1 OS=Oryza	9e-91_gi|115460736|ref|NP_001053968.1| Os04g0629500 [Oryza sativa Japonica	Sb06g029490_similar to OSJNBa0089N06.15 protein_1e-73	AT1G11530.1_Symbols:_ATCXXS1,_CXXS1_C-terminal_cysteine_residue_is_changed_to_a_serine_1_chr1:3874518-3875311_FORWARD_LENGTH=118_4e-38	Bradi5g22770_protein_kinase_C_binding_(Blast2GO)_4e-72	GRMZM2G023387_hypothetical protein LOC100216603 _9e-74	Q7XZK2_thioredoxindisulfide_reductase_EC_1_8_1_9_Hordeum_vulgare_var__distichum_TrEMBL_2e-14	No_Hits	No_Hits	No_Hits	No_Hits	No_Hits		0.686256	0.119331	0.374753	-0.0402832	-0.757991	-0.42883	0.581728	0.0987463	0.964519	-0.362172	-1.55947	-1.28395	-0.592922	-1.24086	-0.033288
IUNQ36770	-1.32444	0.00363672	LOC_Os03g07226	21.1'_'redox.thioredoxin	Chr3	No_Hits	21.1'_'redox.thioredoxin	2e-52_sp|O64654|TRL11_ARATH Thioredoxin-like 1-1, chloroplastic OS=Arabidopsis	2e-175_gi|19071639|gb|AAL84306.1|AC073556_23 putative thioredoxin [Oryza	Sb01g045972_similar to Putative thioredoxin_1e-89	AT1G08570.2_Symbols:_ACHT4_atypical_CYS_HIS_rich_thioredoxin_4_chr1:2713059-2714312_FORWARD_LENGTH=244_2e-54	Bradi1g63640_arsenate_reductase_(glutaredoxin)_activity,_thioredoxin-disulfide_reductase_activity_(Blast2GO)_2e-52	GRMZM2G181607_LOC100272269 (pco089198), mRNA_8e-53	K1SPB1_proteindisulfide_reductase_(glutathione)_EC_1_8_4_2_human_gut_metagenome_TrEMBL_3e-08	No_Hits	No_Hits	No_Hits	No_Hits	No_Hits		-1.72843	-0.583351	0.0546494	-0.290524	-0.589003	-2.15715	-2.3681	-0.116542	-0.599236	1.11228	0.98758	0.310595	0.317559	-0.760594	0.341721
IUNQ21671	-1.2631	0.00427815	LOC_Os03g07226	21.1'_'redox.thioredoxin	Chr3	No_Hits	21.1'_'redox.thioredoxin	2e-52_sp|O64654|TRL11_ARATH Thioredoxin-like 1-1, chloroplastic OS=Arabidopsis	2e-175_gi|19071639|gb|AAL84306.1|AC073556_23 putative thioredoxin [Oryza	Sb01g045972_similar to Putative thioredoxin_1e-89	AT1G08570.2_Symbols:_ACHT4_atypical_CYS_HIS_rich_thioredoxin_4_chr1:2713059-2714312_FORWARD_LENGTH=244_2e-54	Bradi1g63640_arsenate_reductase_(glutaredoxin)_activity,_thioredoxin-disulfide_reductase_activity_(Blast2GO)_2e-52	GRMZM2G181607_LOC100272269 (pco089198), mRNA_8e-53	K1SPB1_proteindisulfide_reductase_(glutathione)_EC_1_8_4_2_human_gut_metagenome_TrEMBL_3e-08	No_Hits	No_Hits	No_Hits	No_Hits	No_Hits		-1.71718	-0.470966	0.257056	-0.308758	-0.567592	-2.05332	-2.3519	-0.131842	-0.547365	1.01001	0.742829	0.31954	0.382066	-0.659772	0.420843
IUNQ09928	1.08806	0.00540099	LOC_Os08g05570	21.2.1'_'redox.ascorbate and glutathione.ascorbate	Chr8	No_Hits	21.2.1'_'redox.ascorbate and glutathione.ascorbate	No_Hits	No_Hits	Sb07g003280_similar to Putative monodehydroascorbate reductase_0.0	AT1G63940.2_Symbols:_MDAR6_monodehydroascorbate_reductase_6_chr1:23730095-23733534_FORWARD_LENGTH=493_0.0	Bradi3g17120_iron_ion_binding,_FAD_binding,_caspase_activator_activity,_thioredoxin-disulfide_reductase_activity_(Blast2GO)_0.0	GRMZM5G828229_hypothetical protein LOC100272772 _0.0	Q9SPM2_monodehydroascorbate_reductase_(NADH)_EC_1_6_5_4_Zantedeschia_aethiopica_TrEMBL_0.0	No_Hits	No_Hits	No_Hits	No_Hits	No_Hits		1.58331	0.507265	0.519432	-0.131307	-0.54138	0.743181	1.74488	-0.327014	0.949367	-1.39943	-1.47864	-0.547733	-0.277122	0.557698	-0.675161
IUNQ33362	1.50268	0.000403365	LOC_Os03g17690	21.2.1'_'redox.ascorbate and glutathione.ascorbate	Chr3	No_Hits	21.2.1'_'redox.ascorbate and glutathione.ascorbate	0.0_sp|Q10N21|APX1_ORYSJ L-ascorbate peroxidase 1, cytosolic OS=Oryza	0.0_gi|115452337|ref|NP_001049769.1| Os03g0285700 [Oryza sativa Japonica	Sb01g038760_similar to L-ascorbate peroxidase 1, cytosolic_7e-171	AT1G07890.8_Symbols:_APX1,_MEE6,_CS1,_ATAPX1,_ATAPX01_ascorbate_peroxidase_1_chr1:2438005-2439435_FORWARD_LENGTH=250_6e-148	Bradi1g65820_cytochrome-c_peroxidase_activity_(Blast2GO)_2e-173	GRMZM2G054300_APx1 - Cytosolic Ascorbate Peroxidase _4e-170	Q10N21_Lascorbate_peroxidase_EC_1_11_1_11_Oryza_sativa_subsp__japonica_SwissProt_0.0	No_Hits	No_Hits	No_Hits	No_Hits	No_Hits		1.17936	1.49396	0.958528	-0.38797	-0.0909204	-0.122193	1.66898	0.953855	0.791596	-2.07999	-1.13597	-0.427461	-0.161838	-0.349605	-0.620616
IMULT01111	1.36053	0.000542638	LOC_Os03g17690	21.2.1'_'redox.ascorbate and glutathione.ascorbate	Chr3	No_Hits	21.2.1'_'redox.ascorbate and glutathione.ascorbate	0.0_sp|Q10N21|APX1_ORYSJ L-ascorbate peroxidase 1, cytosolic OS=Oryza	0.0_gi|115452337|ref|NP_001049769.1| Os03g0285700 [Oryza sativa Japonica	Sb01g038760_similar to L-ascorbate peroxidase 1, cytosolic_7e-171	AT1G07890.8_Symbols:_APX1,_MEE6,_CS1,_ATAPX1,_ATAPX01_ascorbate_peroxidase_1_chr1:2438005-2439435_FORWARD_LENGTH=250_6e-148	Bradi1g65820_cytochrome-c_peroxidase_activity_(Blast2GO)_2e-173	GRMZM2G054300_APx1 - Cytosolic Ascorbate Peroxidase _4e-170	Q10N21_Lascorbate_peroxidase_EC_1_11_1_11_Oryza_sativa_subsp__japonica_SwissProt_0.0	No_Hits	No_Hits	No_Hits	No_Hits	No_Hits		0.844912	1.25994	0.920105	-0.457711	-0.276994	-0.147456	1.38394	0.701652	0.56616	-1.95805	-1.09071	-0.655016	0.0590096	-0.36001	-0.713526
IUNQ20251	1.28265	0.00073936	LOC_Os03g17690	21.2.1'_'redox.ascorbate and glutathione.ascorbate	Chr3	No_Hits	21.2.1'_'redox.ascorbate and glutathione.ascorbate	0.0_sp|Q10N21|APX1_ORYSJ L-ascorbate peroxidase 1, cytosolic OS=Oryza	0.0_gi|115452337|ref|NP_001049769.1| Os03g0285700 [Oryza sativa Japonica	Sb01g038760_similar to L-ascorbate peroxidase 1, cytosolic_7e-171	AT1G07890.8_Symbols:_APX1,_MEE6,_CS1,_ATAPX1,_ATAPX01_ascorbate_peroxidase_1_chr1:2438005-2439435_FORWARD_LENGTH=250_6e-148	Bradi1g65820_cytochrome-c_peroxidase_activity_(Blast2GO)_2e-173	GRMZM2G054300_APx1 - Cytosolic Ascorbate Peroxidase _4e-170	Q10N21_Lascorbate_peroxidase_EC_1_11_1_11_Oryza_sativa_subsp__japonica_SwissProt_0.0	No_Hits	No_Hits	No_Hits	No_Hits	No_Hits		0.817867	1.29203	0.947095	-0.365942	-0.12492	-0.166407	1.59859	0.811124	0.545495	-1.71361	-1.09277	-0.387067	-0.110083	-0.330131	-0.684786
IUNQ05488	1.32717	0.0490676	LOC_Os02g34810	21.2.1'_'redox.ascorbate and glutathione.ascorbate	Chr2	No_Hits	21.2.1'_'redox.ascorbate and glutathione.ascorbate	0.0_sp|Q69SV0|APX8_ORYSJ Probable L-ascorbate peroxidase 8, chloroplastic	0.0_gi|115446663|ref|NP_001047111.1| Os02g0553200 [Oryza sativa Japonica	Sb04g022560_similar to Probable L-ascorbate peroxidase 8, chloroplast precursor_0.0	AT1G77490.1_Symbols:_TAPX_thylakoidal_ascorbate_peroxidase_chr1:29117688-29120046_FORWARD_LENGTH=426_5e-175	Bradi3g45700_cytochrome-c_peroxidase_activity,_L-ascorbate_peroxidase_activity_(Blast2GO)_0.0	GRMZM2G006791_thylakoid-bound ascorbate peroxidase APx8 _0.0	Q69SV0_Lascorbate_peroxidase_EC_1_11_1_11_Oryza_sativa_subsp__japonica_SwissProt_0.0	No_Hits	No_Hits	No_Hits	No_Hits	No_Hits		1.89498	2.3904	1.353	-0.604818	-0.862868	-0.933019	3.06034	-1.73799	0.454629	-1.19931	-2.62046	-1.97203	1.48697	-1.59784	-2.74034
IUNQ50602	1.67466	0.000330187	LOC_Os04g45090	21.2'_'redox.ascorbate and glutathione	Chr4	No_Hits	21.2'_'redox.ascorbate and glutathione	1e-128_sp|Q7XMK3|ACET2_ORYSJ Probable ascorbate-specific transmembrane	6e-127_gi|115459620|ref|NP_001053410.1| Os04g0533500 [Oryza sativa Japonica	Sb06g023650_similar to OSIGBa0159I10.1 protein_6e-115	AT4G25570.1_Symbols:_ACYB-2_Cytochrome_b561/ferric_reductase_transmembrane_protein_family_chr4:13053887-13055518_REVERSE_LENGTH=239_2e-69	Bradi3g50010_ferric-chelate_reductase_activity,_cytochrome-b5_reductase_activity_(Blast2GO)_3e-107	GRMZM2G034668_hypothetical protein LOC100194390 _6e-110	Q8L856_ascorbate_ferrireductase_(transmembrane)_EC_1_16_5_1_Arabidopsis_thaliana_SwissProt_2e-67	No_Hits	No_Hits	gnl_TC-DB_Q6I681_5_B_2_1_6_Ascorbate-specific_transmembrane_electron_transporter_1_OS=Zea_mays_GN=ZCYB_PE=1_SV=1_4e-106	No_Hits	No_Hits		-0.0931888	1.10303	0.906539	3.63943	3.0801	2.11879	0.20667	1.06381	0.706823	-2.57474	-0.771919	-2.47688	0.442651	-1.10294	-2.72196
IUNQ53433	1.32443	0.00942826	LOC_Os10g36030	21.2'_'redox.ascorbate and glutathione	Chr10	No_Hits	21.2'_'redox.ascorbate and glutathione	6e-102_sp|A3A9H6|ACET1_ORYSJ Probable ascorbate-specific transmembrane	5e-160_gi|115482818|ref|NP_001065002.1| Os10g0504200 [Oryza sativa Japonica	Sb01g017730_similar to Putative uncharacterized protein_7e-139	AT4G25570.1_Symbols:_ACYB-2_Cytochrome_b561/ferric_reductase_transmembrane_protein_family_chr4:13053887-13055518_REVERSE_LENGTH=239_8e-82	Bradi3g30270_ferric-chelate_reductase_activity_(Blast2GO)_2e-124	GRMZM2G081148_hypothetical protein LOC100216802 _5e-130	Q8L856_ascorbate_ferrireductase_(transmembrane)_EC_1_16_5_1_Arabidopsis_thaliana_SwissProt_8e-80	No_Hits	No_Hits	gnl_TC-DB_Q6I681_5_B_2_1_6_Ascorbate-specific_transmembrane_electron_transporter_1_OS=Zea_mays_GN=ZCYB_PE=1_SV=1_3e-94	No_Hits	No_Hits		1.42599	1.66144	0.417505	-0.343064	-0.0483685	-0.00849056	2.07129	1.05302	0.768214	-2.27867	-3.37198	-0.762954	1.43001	0.462495	-0.994259
IUNQ30074	1.14636	0.0025177	LOC_Os03g13160	21.3'_'redox.Meme	Chr3	No_Hits	21.3'_'redox.Meme	7e-121_sp|Q94FT7|HBL4_ORYSJ Non-symbiotic hemoglobin 4 OS=Oryza sativa	4e-119_gi|115451755|ref|NP_001049478.1| Os03g0234100 [Oryza sativa Japonica	Sb01g042260_similar to Non-symbiotic hemoglobin_2e-89	AT2G16060.1_Symbols:_GLB1,_AHB1,_ARATH_GLB1,_NSHB1,_ATGLB1,_HB1_hemoglobin_1_chr2:6982782-6983522_REVERSE_LENGTH=160_2e-75	Bradi1g69320_No_Description_present_8e-88	GRMZM2G067402_Non-symbiotic hemoglobin (Hbt)(ZEAmp GLB1)_4e-87	F4CV93_nitric_oxide_dioxygenase_EC_1_14_12_17_Pseudonocardia_dioxanivorans_(strain_ATCC_55486_/_DSM_44775_/_JCM_13855_/_CB1190)_TrEMBL_2e-06	No_Hits	No_Hits	No_Hits	No_Hits	No_Hits		0.0331373	0.658563	1.40025	3.07728	1.30494	-0.0901179	-0.150974	3.06632	0.222223	-1.03458	0	-0.922123	0.203547	-0.966262	-0.570124
IUNQ44409	1.26288	0.0207747	LOC_Os03g12510	21.3'_'redox.Meme	Chr3	No_Hits	21.3'_'redox.Meme	6e-122_sp|O04985|HBL2_ORYSJ Non-symbiotic hemoglobin 2 OS=Oryza sativa	3e-120_gi|115451673|ref|NP_001049437.1| Os03g0226200 [Oryza sativa Japonica	Sb01g042260_similar to Non-symbiotic hemoglobin_1e-103	AT2G16060.1_Symbols:_GLB1,_AHB1,_ARATH_GLB1,_NSHB1,_ATGLB1,_HB1_hemoglobin_1_chr2:6982782-6983522_REVERSE_LENGTH=160_8e-79	Bradi1g69320_No_Description_present_7e-99	GRMZM2G067402_Non-symbiotic hemoglobin (Hbt)(ZEAmp GLB1)_2e-97	A9FR29_6,7dihydropteridine_reductase_EC_1_5_1_34_Sorangium_cellulosum_(strain_So_ce56)_TrEMBL_3e-07	No_Hits	No_Hits	No_Hits	No_Hits	No_Hits		-0.12901	0.664695	0.886987	3.3637	0.645946	1.31926	-0.670756	3.18683	0.331027	-0.500029	0.137007	-0.275295	-0.937985	-1.88781	0
IUNQ15909	1.28315	0.0302651	LOC_Os03g13140	21.3'_'redox.Meme	Chr3	No_Hits	21.3'_'redox.Meme	2e-118_sp|O04986|HBL1_ORYSJ Non-symbiotic hemoglobin 1 OS=Oryza sativa	9e-117_gi|115451751|ref|NP_001049476.1| Os03g0233900 [Oryza sativa Japonica	Sb01g042260_similar to Non-symbiotic hemoglobin_1e-98	AT2G16060.1_Symbols:_GLB1,_AHB1,_ARATH_GLB1,_NSHB1,_ATGLB1,_HB1_hemoglobin_1_chr2:6982782-6983522_REVERSE_LENGTH=160_4e-77	Bradi1g69320_No_Description_present_6e-93	GRMZM2G067402_Non-symbiotic hemoglobin (Hbt)(ZEAmp GLB1)_1e-93	A9FR29_6,7dihydropteridine_reductase_EC_1_5_1_34_Sorangium_cellulosum_(strain_So_ce56)_TrEMBL_3e-08	No_Hits	No_Hits	No_Hits	No_Hits	No_Hits		0.0563369	1.00579	1.34573	3.44949	1.30503	-1.47084	-0.22109	3.33381	-0.028789	-0.767185	0.758257	-0.413909	-0.959825	-1.45357	0.522571
IUNQ32074	1.23649	0.0351692	LOC_Os03g13140	21.3'_'redox.Meme	Chr3	No_Hits	21.3'_'redox.Meme	2e-118_sp|O04986|HBL1_ORYSJ Non-symbiotic hemoglobin 1 OS=Oryza sativa	9e-117_gi|115451751|ref|NP_001049476.1| Os03g0233900 [Oryza sativa Japonica	Sb01g042260_similar to Non-symbiotic hemoglobin_1e-98	AT2G16060.1_Symbols:_GLB1,_AHB1,_ARATH_GLB1,_NSHB1,_ATGLB1,_HB1_hemoglobin_1_chr2:6982782-6983522_REVERSE_LENGTH=160_4e-77	Bradi1g69320_No_Description_present_6e-93	GRMZM2G067402_Non-symbiotic hemoglobin (Hbt)(ZEAmp GLB1)_1e-93	A9FR29_6,7dihydropteridine_reductase_EC_1_5_1_34_Sorangium_cellulosum_(strain_So_ce56)_TrEMBL_3e-08	No_Hits	No_Hits	No_Hits	No_Hits	No_Hits		0.0948043	0.727552	1.25896	3.45369	0.878234	-1.57075	-0.399333	3.31845	0.179418	-1.4068	0.218943	-0.123331	-0.730133	-1.39735	0.0848951
IUNQ25662	-1.24699	0.000501156	LOC_Os07g46570	21.4'_'redox.glutaredoxins	Chr7	No_Hits	21.4'_'redox.glutaredoxins	5e-38_sp|Q9FLE8|Y5986_ARATH Uncharacterized protein At5g39865 OS=Arabidopsis	8e-149_gi|115473861|ref|NP_001060529.1| Os07g0659900 [Oryza sativa Japonica	Sb02g041880_similar to Putative uncharacterized protein_5e-106	AT5G13810.1_Symbols:_Glutaredoxin_family_protein_chr5:4455769-4456593_FORWARD_LENGTH=274_2e-54	Bradi1g62160_protein_disulfide_oxidoreductase_activity_(Blast2GO)_5e-101	GRMZM2G009804_electron transporter (LOC100284992), mRNA_1e-107	No_Hits	No_Hits	No_Hits	No_Hits	No_Hits	No_Hits		-0.66114	-0.850333	-0.580636	-0.202197	0.46127	-0.0161085	-1.98779	0.0613279	-0.579843	1.31626	1.1356	0.635022	0.167345	0.673885	0.819309
IUNQ39106	1.07731	0.0014544	LOC_Os01g34620	21.4'_'redox.glutaredoxins	Chr1	ProSiteProfiles_Glutaredoxin domain profile._DDIVSQDIKENPVLIYMKGYPDAPRCGFSALAVRVLKQYDVPISARDILGDLKLKESVKAHTNWPTFPQIFIKGEFVGGSDIILDMHQKGQLKDVLGDIAQKR_Gene3D_-_VSQDIKENPVLIYMKGYPDAPRCGFSALAVRVLKQYDVPISARDILGDLKLKESVKAHTNWPTFPQIFIKGEFVGGSDIILDMHQKGQLKDVLG_TIGRFAM_TIGR00365: monothiol glutaredoxin, Grx4 family_DIVSQDIKENPVLIYMKGYPDAPRCGFSALAVRVLKQYDVPISARDILGDLKLKESVKAHTNWPTFPQIFIKGEFVGGSDIILDMHQKGQL…	21.4'_'redox.glutaredoxins	2e-135_sp|Q0JM76|GRXS4_ORYSJ Monothiol glutaredoxin-S4, mitochondrial	1e-133_gi|115437210|ref|NP_001043238.1| Os01g0530400 [Oryza sativa Japonica	Sb03g004230_similar to Monothiol glutaredoxin-S4 precursor_2e-103	AT3G15660.2_Symbols:_ATGRX4,_GRX4_glutaredoxin_4_chr3:5308134-5309383_REVERSE_LENGTH=169_3e-55	Bradi1g08020_protein_kinase_C_binding_(Blast2GO)_4e-96	GRMZM2G080722_LOC100281974 _1e-103	D7G070_arsenate_reductase_(glutaredoxin)_EC_1_20_4_1_Ectocarpus_siliculosus_TrEMBL_1e-24	No_Hits	No_Hits	No_Hits	No_Hits	No_Hits		0.966208	0.275319	0.546572	-0.38608	0.53269	0.109815	1.76754	0.254704	1.52052	-0.619872	-0.978942	-0.268175	-0.415381	0.134352	-0.573783
IUNQ08782	1.60122	0.0215731	LOC_Os02g02400	21.6'_'redox.dismutases and catalases	Chr2	ProSitePatterns_Catalase proximal active site signature._FARERIPERVVHARGAS_PIRSF_-_SSSFDTKTTTTNAGAPVWNDNEALTVGPRGPILLEDYHLIEKVAHFARERIPERVVHARGASAKGFFECTHDVTDITCADFLRSPGAQTPVIVRFSTVIHERGSPETIRDPRGFAVKFYTREGNWDLLGNNFPVFFIRDGIKFPDVIHAFKPNPRSHVQEYWRVFDFLSHHPESLHTFFFLFDDVGIPTDYRHMDGFGVNTYTFVTRDAKARYVKFHWKPTCGVSCLMDDEATLVGGKNHSHATQDLYDSIAAGNFPEWKLFVQVIDPEEEERFDFDPLDDTKTWPEDEVPLRPVGRLVLNRNVDNFFNENEQLAF…	21.6'_'redox.dismutases and catalases	0.0_sp|Q0E4K1|CATA1_ORYSJ Catalase isozyme A OS=Oryza sativa subsp.	0.0_gi|115443787|ref|NP_001045673.1| Os02g0115700 [Oryza sativa Japonica	Sb04g001130_similar to Catalase isozyme 3_0.0	AT4G35090.1_Symbols:_CAT2_catalase_2_chr4:16700937-16703215_REVERSE_LENGTH=492_0.0	Bradi3g01470_aminoacylase_activity,_catalase_activity_(Blast2GO)_0.0	GRMZM2G079348_Catalase isozyme 3 (EC 1.11.1.6)_0.0	B8AGH7_catalase_EC_1_11_1_6_Oryza_sativa_subsp__indica_TrEMBL_0.0	No_Hits	No_Hits	No_Hits	No_Hits	No_Hits		2.09938	1.58604	-1.52032	-0.426484	-1.13858	1.15871	0.020772	-1.68796	1.39785	-1.49527	-3.5877	-2.47778	0.0600548	-0.577882	-0.714004
IUNQ24901	1.49926	0.022527	LOC_Os02g02400	21.6'_'redox.dismutases and catalases	Chr2	ProSitePatterns_Catalase proximal active site signature._FARERIPERVVHARGAS_PIRSF_-_SSSFDTKTTTTNAGAPVWNDNEALTVGPRGPILLEDYHLIEKVAHFARERIPERVVHARGASAKGFFECTHDVTDITCADFLRSPGAQTPVIVRFSTVIHERGSPETIRDPRGFAVKFYTREGNWDLLGNNFPVFFIRDGIKFPDVIHAFKPNPRSHVQEYWRVFDFLSHHPESLHTFFFLFDDVGIPTDYRHMDGFGVNTYTFVTRDAKARYVKFHWKPTCGVSCLMDDEATLVGGKNHSHATQDLYDSIAAGNFPEWKLFVQVIDPEEEERFDFDPLDDTKTWPEDEVPLRPVGRLVLNRNVDNFFNENEQLAF…	21.6'_'redox.dismutases and catalases	0.0_sp|Q0E4K1|CATA1_ORYSJ Catalase isozyme A OS=Oryza sativa subsp.	0.0_gi|115443787|ref|NP_001045673.1| Os02g0115700 [Oryza sativa Japonica	Sb04g001130_similar to Catalase isozyme 3_0.0	AT4G35090.1_Symbols:_CAT2_catalase_2_chr4:16700937-16703215_REVERSE_LENGTH=492_0.0	Bradi3g01470_aminoacylase_activity,_catalase_activity_(Blast2GO)_0.0	GRMZM2G079348_Catalase isozyme 3 (EC 1.11.1.6)_0.0	B8AGH7_catalase_EC_1_11_1_6_Oryza_sativa_subsp__indica_TrEMBL_0.0	No_Hits	No_Hits	No_Hits	No_Hits	No_Hits		2.36908	1.82442	-1.23346	-0.445565	-1.1063	1.33406	0.410059	-1.45293	1.46806	-1.21767	-3.05652	-2.12515	0.0547047	-0.316765	-0.659627
IUNQ33249	1.00866	4.12005e-05	LOC_Os05g18790	23.1.2.3'_'nucleotide metabolism.synthesis.purine.GAR transformylase	Chr5	No_Hits	23.1.2.3'_'nucleotide metabolism.synthesis.purine.GAR transformylase	2e-112_sp|P52423|PUR3_VIGUN Phosphoribosylglycinamide formyltransferase,	1e-167_gi|297604182|ref|NP_001055060.2| Os05g0270800 [Oryza sativa Japonica	Sb06g016970_similar to Putative uncharacterized protein_7e-128	AT1G31220.1_Symbols:_Formyl_transferase_chr1:11157064-11158408_FORWARD_LENGTH=292_1e-108	Bradi3g39640_phosphoribosylglycinamide_formyltransferase_activity_(Blast2GO)_5e-136	GRMZM2G155626_hypothetical protein LOC100272448 _4e-125	B9NFU7_phosphoribosylglycinamide_formyltransferase_EC_2_1_2_2_Populus_trichocarpa_TrEMBL_1e-114	No_Hits	No_Hits	No_Hits	No_Hits	No_Hits		0.564978	0.503229	0.0625892	0.658866	0.633035	0.913875	1.38763	0.327007	0.910203	-1.27451	-0.772994	-0.277135	-0.434154	-0.104673	-0.595225
IUNQ11391	1.23706	0.000892228	LOC_Os03g56800	23.1.2.30'_'nucleotide metabolism.synthesis.purine.IMP dehydrogenase	Chr3	No_Hits	23.1.2.30'_'nucleotide metabolism.synthesis.purine.IMP dehydrogenase	0.0_sp|Q84XA3|IMDH_VIGUN Inosine-5'-monophosphate dehydrogenase OS=Vigna	0.0_gi|12957707|gb|AAK09225.1|AC084320_12 putative inosine monophosphate	Sb01g006320_similar to Chromosome chr19 scaffold_126, whole genome shotgun sequence_0.0	AT1G16350.1_Symbols:_Aldolase-type_TIM_barrel_family_protein_chr1:5590951-5592872_FORWARD_LENGTH=502_0.0	Bradi1g06810_IMP_dehydrogenase_activity_(Blast2GO)_0.0	GRMZM2G100084_No Description present_0.0	Q9AY75_IMP_dehydrogenase_EC_1_1_1_205_Oryza_sativa_subsp__japonica_TrEMBL_0.0	No_Hits	No_Hits	No_Hits	No_Hits	No_Hits		0.865991	0.64038	-0.323404	0.185878	0.058198	0.944362	1.74637	-0.137979	0.748979	-0.961931	-1.45878	-0.406297	-1.11146	0.311818	-0.696127
IUNQ26842	1.30559	0.00120119	LOC_Os03g56800	23.1.2.30'_'nucleotide metabolism.synthesis.purine.IMP dehydrogenase	Chr3	No_Hits	23.1.2.30'_'nucleotide metabolism.synthesis.purine.IMP dehydrogenase	0.0_sp|Q84XA3|IMDH_VIGUN Inosine-5'-monophosphate dehydrogenase OS=Vigna	0.0_gi|12957707|gb|AAK09225.1|AC084320_12 putative inosine monophosphate	Sb01g006320_similar to Chromosome chr19 scaffold_126, whole genome shotgun sequence_0.0	AT1G16350.1_Symbols:_Aldolase-type_TIM_barrel_family_protein_chr1:5590951-5592872_FORWARD_LENGTH=502_0.0	Bradi1g06810_IMP_dehydrogenase_activity_(Blast2GO)_0.0	GRMZM2G100084_No Description present_0.0	Q9AY75_IMP_dehydrogenase_EC_1_1_1_205_Oryza_sativa_subsp__japonica_TrEMBL_0.0	No_Hits	No_Hits	No_Hits	No_Hits	No_Hits		1.10909	0.787422	-0.0695071	-0.139828	0.386181	0.869317	1.92668	-0.0299487	0.941147	-1.36728	-1.45919	-0.306803	-1.27887	0.733742	-0.754372
IUNQ47086	1.21391	0.0316184	LOC_Os01g66500	23.1.2.4'_'nucleotide metabolism.synthesis.purine.FGAR amidotransferase	Chr1	SUPERFAMILY_-_VPEPVRIVPVIERGREALEEINVKMGLAFDEQDIKYYTHLFRDDIKRNPTTVELFDIAQSNSEHSRHW_Pfam_AIR synthase related protein, N-terminal domain_MRELDILFTAETHNFPCAVAPYPGAETGAGGRIRDTHATGKGSFVVASTAGYCVGNLRMEGSYAPWEDPSFSYPSNLASPLQILVDASDGASDYGNKFGEPLIQGFT_TIGRFAM_FGAM_synt: phosphoribosylformylglycinamidine synthase_YRIPYLQESETIELLRQVQAKVSSNIVGIKTEQCFNIQLDNALTPEKLATLQWLLAETYEPDKLQAQSFLEEEISRSPYSVIVEVGPRMTFST…	23.1.2.4'_'nucleotide metabolism.synthesis.purine.FGAR amidotransferase	0.0_sp|Q9M8D3|PUR4_ARATH Probable phosphoribosylformylglycinamidine	0.0_gi|56784348|dbj|BAD82369.1| putative formylglycineamide ribotide	Sb06g031310_similar to Phosphoribosylformylglycinamidine synthase_0.0	AT1G74260.1_Symbols:_PUR4_purine_biosynthesis_4_chr1:27923005-27927764_REVERSE_LENGTH=1407_0.0	Bradi5g13190_phosphoribosylformylglycinamidine_synthase_activity_(Blast2GO)_0.0	GRMZM2G000622_hypothetical protein LOC100192064 _0.0	B9SDY9_phosphoribosylformylglycinamidine_synthase_EC_6_3_5_3_Ricinus_communis_TrEMBL_0.0	No_Hits	No_Hits	No_Hits	No_Hits	No_Hits		1.39749	0.630911	0.0695305	0.217728	-0.380621	1.5459	1.42902	-2.44983	1.67672	-4.22406	-4.06117	-0.112871	0.144018	0.751983	-0.569688
IUNQ45462	1.06476	0.0016862	LOC_Os03g61600	23.1.2.5'_'nucleotide metabolism.synthesis.purine.AIR synthase	Chr3	No_Hits	23.1.2.5'_'nucleotide metabolism.synthesis.purine.AIR synthase	0.0_sp|P52424|PUR5_VIGUN Phosphoribosylformylglycinamidine cyclo-ligase,	0.0_gi|115456389|ref|NP_001051795.1| Os03g0831500 [Oryza sativa Japonica	Sb09g006040_similar to Phosphoribosylformylglycinamidine cyclo-ligase_0.0	AT3G55010.2_Symbols:_ATPURM,_PUR5_phosphoribosylformylglycinamidine_cyclo-ligase,_chloroplast_/_phosphoribosyl-aminoimidazole_synthetase_/_AIR_synthase_(PUR5)_chr3:20386818-20388549_FORWARD_LENGTH=389_3e-178	Bradi1g02990_phosphoribosylglycinamide_formyltransferase_activity_(Blast2GO)_0.0	GRMZM2G160925_Phosphoribosylformylglycinamidine cyclo-ligase (EC 6.3.3.1)_0.0	B8AMR2_phosphoribosylformylglycinamidine_cycloligase_EC_6_3_3_1_Oryza_sativa_subsp__indica_TrEMBL_0.0	No_Hits	No_Hits	No_Hits	No_Hits	No_Hits		0.966767	-0.0136614	-0.701969	0.603359	0.0455627	0.972083	0.905903	0.302598	0.825955	-0.610953	-1.26665	-0.598583	-1.34925	0.13379	-0.127828
IUNQ16973	1.00405	0.023777	LOC_Os12g36950	23.1.2'_'nucleotide metabolism.synthesis.purine	Chr12	No_Hits	23.1.2'_'nucleotide metabolism.synthesis.purine	0.0_sp|Q54V77|PYRG_DICDI CTP synthase OS=Dictyostelium discoideum	0.0_gi|108862814|gb|ABA99559.2| CTP synthase, putative, expressed	Sb08g017830_similar to Os12g0556600 protein_0.0	AT4G02120.1_Symbols:_CTP_synthase_family_protein_chr4:940873-944097_FORWARD_LENGTH=556_0.0	Bradi4g04870_nitrogenase_activity_(Blast2GO)_0.0	GRMZM2G122999_CTP synthase _0.0	B9RNH4_CTP_synthase_EC_6_3_4_2_Ricinus_communis_TrEMBL_0.0	No_Hits	No_Hits	No_Hits	No_Hits	No_Hits		1.05893	0.287249	-0.0688677	0.249503	-1.39541	0.353839	2.43953	-0.433255	1.16701	-1.02689	-1.54485	-0.176527	-0.425482	0.0589848	-0.626366
IUNQ49343	-1.0334	0.011638	LOC_Os07g14150	23.2'_'nucleotide metabolism.degradation	Chr7	No_Hits	23.2'_'nucleotide metabolism.degradation	2e-33_sp|O34598|GUAD_BACSU Guanine deaminase OS=Bacillus subtilis (strain	2e-128_gi|115471365|ref|NP_001059281.1| Os07g0245100 [Oryza sativa Japonica	Sb02g007460_similar to Os07g0245100 protein_6e-120	AT5G28050.2_Symbols:_Cytidine/deoxycytidylate_deaminase_family_protein_chr5:10044209-10045484_REVERSE_LENGTH=204_2e-115	Bradi1g53437_No_Description_present_3e-122	GRMZM5G840909_hypothetical protein LOC100272576 _5e-126	B9RES9_guanine_deaminase_EC_3_5_4_3_Ricinus_communis_TrEMBL_6e-120	No_Hits	No_Hits	No_Hits	No_Hits	No_Hits		0.0934458	0.0802164	0.456834	-0.797345	-0.118134	-1.77737	-1.65932	-0.0416174	-0.579145	0.530555	1.47452	0.0631704	0.902588	-0.0133162	0.101035
IUNQ02226	-1.62378	0.000211125	LOC_Os07g30150	23.3.1.1'_'nucleotide metabolism.salvage.phosphoribosyltransferases.aprt	Chr7	No_Hits	23.3.1.1'_'nucleotide metabolism.salvage.phosphoribosyltransferases.aprt	4e-94_sp|P31166|APT1_ARATH Adenine phosphoribosyltransferase 1, chloroplastic	5e-131_gi|115472109|ref|NP_001059653.1| Os07g0484800 [Oryza sativa Japonica	Sb08g019790_similar to Adenine phosphoribosyltransferase 1, putative, expressed_5e-97	AT4G22570.1_Symbols:_APT3_adenine_phosphoribosyl_transferase_3_chr4:11882310-11885250_REVERSE_LENGTH=183_2e-97	Bradi4g03060_AMP_binding_(Blast2GO)_1e-93	GRMZM2G131907_LOC100282568 _8e-97	B9SUX1_adenine_phosphoribosyltransferase_EC_2_4_2_7_Ricinus_communis_TrEMBL_7e-99	No_Hits	No_Hits	No_Hits	No_Hits	No_Hits		-1.02591	-1.06251	-0.215656	0	0.511944	-0.147787	-1.81131	0.679853	-1.41278	1.58614	1.79128	0.814828	0.385962	1.1232	1.70745
IUNQ08885	1.05931	0.00289157	LOC_Os12g39860	23.3.1.1'_'nucleotide metabolism.salvage.phosphoribosyltransferases.aprt	Chr12	No_Hits	23.3.1.1'_'nucleotide metabolism.salvage.phosphoribosyltransferases.aprt	4e-103_sp|Q43199|APT1_WHEAT Adenine phosphoribosyltransferase 1 OS=Triticum	1e-169_gi|115489354|ref|NP_001067164.1| Os12g0589100 [Oryza sativa Japonica	Sb08g019790_similar to Adenine phosphoribosyltransferase 1, putative, expressed_1e-109	AT1G27450.1_Symbols:_APT1,_ATAPT1_adenine_phosphoribosyl_transferase_1_chr1:9532042-9533807_FORWARD_LENGTH=243_7e-99	Bradi4g03060_AMP_binding_(Blast2GO)_2e-109	GRMZM2G093347_LOC100282568 _9e-110	Q43199_adenine_phosphoribosyltransferase_EC_2_4_2_7_Triticum_aestivum_SwissProt_3e-102	No_Hits	No_Hits	No_Hits	No_Hits	No_Hits		1.08485	0.975914	0.134158	-0.00132561	-0.903378	0.190029	0.807468	-0.321381	1.09876	-1.09744	-1.26882	-0.693431	-0.0286379	-0.459246	-0.748616
IUNQ42577	1.04222	0.00122524	LOC_Os06g02000	23.4.3'_'nucleotide metabolism.phosphotransfer and pyrophosphatases.uridylate kinase	Chr6	No_Hits	23.4.3'_'nucleotide metabolism.phosphotransfer and pyrophosphatases.uridylate kinase	5e-87_sp|O04905|KCY_ARATH UMP-CMP kinase OS=Arabidopsis thaliana GN=PYR6	2e-179_gi|115465958|ref|NP_001056578.1| Os06g0109600 [Oryza sativa Japonica	Sb07g028830_similar to Putative uncharacterized protein_4e-88	AT5G26667.3_Symbols:_PYR6_P-loop_containing_nucleoside_triphosphate_hydrolases_superfamily_protein_chr5:9276659-9278091_FORWARD_LENGTH=202_4e-88	Bradi1g51830_uridylate_kinase_activity,_cytidylate_kinase_activity,_adenylate_kinase_activity,_uridine_kinase_activity_(Blast2GO)_8e-132	GRMZM2G141009_UMP/CMP kinase1 _1e-103	B9SKI0_nucleosidetriphosphateadenylate_kinase_EC_2_7_4_10_Ricinus_communis_TrEMBL_4e-91	No_Hits	No_Hits	No_Hits	No_Hits	No_Hits		0.730182	0.113523	1.76838	0.367751	0.417554	0.717374	1.01232	0.493448	1.33018	-1.07028	0.279877	-0.143588	-0.0782976	0.318681	-0.945268
IUNQ49929	1.07089	0.00208217	LOC_Os04g01530	23.4.3'_'nucleotide metabolism.phosphotransfer and pyrophosphatases.uridylate kinase	Chr4	No_Hits	23.4.3'_'nucleotide metabolism.phosphotransfer and pyrophosphatases.uridylate kinase	1e-50_sp|O24464|KCY_PRUAR UMP-CMP kinase OS=Prunus armeniaca PE=2 SV=1	4e-105_gi|218194202|gb|EEC76629.1| hypothetical protein OsI_14565 [Oryza	Sb06g000495_similar to B0616E02-H0507E05.4 protein_5e-68	AT4G25280.1_Symbols:_P-loop_containing_nucleoside_triphosphate_hydrolases_superfamily_protein_chr4:12939068-12940723_REVERSE_LENGTH=249_6e-49	Bradi5g02200_uridylate_kinase_activity,_cytidylate_kinase_activity,_adenylate_kinase_activity,_uridine_kinase_activity_(Blast2GO)_3e-69	GRMZM2G079944_LOC100283047 _5e-68	O24464_adenylate_kinase_EC_2_7_4_3_Prunus_armeniaca_SwissProt_1e-49	No_Hits	No_Hits	No_Hits	No_Hits	No_Hits		1.10311	0.373626	-0.363493	0.0327654	-0.389895	0.745971	1.10574	-0.268333	1.15462	-0.984805	-1.93907	-0.481185	-1.01963	-0.178489	-0.392137
IUNQ50142	1.05758	0.000723273	LOC_Os01g73450	23.4.3'_'nucleotide metabolism.phosphotransfer and pyrophosphatases.uridylate kinase	Chr1	Pfam_Amino acid kinase family_RVLLKVSGEALAGDHTENIDPKITMAIAREVASVTRLGVEVAIVVGGGNIFRGASWAGCSGLDRSSADYIGMLATVMNAIFLQATMESIGIPTRVQTAFRMSEVAEPYIRRRAVRHLEKGRVVIFAAGTGNPFFTTDTAAALRCAEINAEVVLKATNVDGVYDADPKRNPNARLLEAVSYHEVQTRDLSVMDMTAITLCQENNIPVVVFN_Gene3D_-_LMLDEGSRSKKPYRWQRVLLKVSGEALAGDHTENIDPKITMAIAREVASVTRLGVEVAIVVGGGNIFRGASWAGCSGLDRSSADYIGMLATVMNAIFLQATMESIGIPTRVQTAFRMSEVAEPYIRRRAVRHLEKGRVVIFAAGTGNPF…	23.4.3'_'nucleotide metabolism.phosphotransfer and pyrophosphatases.uridylate kinase	2e-109_sp|Q2JS42|PYRH_SYNJA Uridylate kinase OS=Synechococcus sp. (strain	0.0_gi|115442427|ref|NP_001045493.1| Os01g0965400 [Oryza sativa Japonica	Sb03g046940_similar to Putative UMP-kinase_0.0	AT3G18680.1_Symbols:_Amino_acid_kinase_family_protein_chr3:6427533-6429520_FORWARD_LENGTH=339_4e-156	Bradi2g61710_uridylate_kinase_activity_(Blast2GO)_0.0	GRMZM2G149535_hypothetical protein LOC100217180 _0.0	Q2JS42_UMP_kinase_EC_2_7_4_22_Synechococcus_sp__(strain_JA33Ab)_SwissProt_2e-108	No_Hits	No_Hits	No_Hits	No_Hits	No_Hits		0.669614	0.772856	0.185961	0.0255032	-0.14957	0.514977	1.4617	-0.0680428	0.103305	-0.724623	-1.64832	-0.825821	-0.330157	-0.183202	-0.226665
IUNQ02660	1.09156	0.00755874	LOC_Os06g14620	23.5.4'_'nucleotide metabolism.deoxynucleotide metabolism.ribonucleoside-diphosphate reductase	Chr6	No_Hits	23.5.4'_'nucleotide metabolism.deoxynucleotide metabolism.ribonucleoside-diphosphate reductase	0.0_sp|P49730|RIR2_TOBAC Ribonucleoside-diphosphate reductase small	0.0_gi|52077136|dbj|BAD46182.1| putative ribonucleotide reductase	Sb06g021460_similar to Ribonucleoside-diphosphate reductase small chain_0.0	AT3G27060.1_Symbols:_TSO2,_ATTSO2_Ferritin/ribonucleotide_reductase-like_family_protein_chr3:9979971-9981057_REVERSE_LENGTH=332_0.0	Bradi1g44090_ribonucleoside-diphosphate_reductase_activity_(Blast2GO)_0.0	GRMZM2G323679_hypothetical protein LOC100192012 _0.0	Q5VRJ6_ribonucleosidediphosphate_reductase_EC_1_17_4_1_Oryza_sativa_subsp__japonica_TrEMBL_0.0	No_Hits	No_Hits	No_Hits	No_Hits	No_Hits		1.52589	0.5809	0.867314	0.704466	-0.403677	0.490599	0.544932	-0.217613	1.72269	-1.38725	-0.948477	-0.363762	-0.0800252	1.12498	-1.27351
IUNQ03158	1.05319	9.82694e-05	LOC_Os03g46640	23.6'_'nucleotide metabolism.signalling	Chr3	No_Hits	23.6'_'nucleotide metabolism.signalling	2e-115_sp|Q10FF9|DUT_ORYSJ Deoxyuridine 5'-triphosphate nucleotidohydrolase	7e-158_gi|31126720|gb|AAP44642.1| putative deoxyuridine triphosphatase	No_Hits	AT3G46940.1_Symbols:_DUT1_DUTP-PYROPHOSPHATASE-LIKE_1_chr3:17288367-17288867_REVERSE_LENGTH=166_8e-78	Bradi1g12830_dUTP_diphosphatase_activity_(Blast2GO)_1e-98	GRMZM2G044762_No Description present_3e-101	Q10FF9_dUTP_diphosphatase_EC_3_6_1_23_Oryza_sativa_subsp__japonica_SwissProt_1e-114	No_Hits	No_Hits	No_Hits	No_Hits	No_Hits		0.434702	0.839555	0.388457	0.857072	-0.191105	0.254059	1.43697	0.180879	0.66554	-2.31204	-0.746786	-0.328897	-1.23447	-0.240635	-0.814976
IUNQ22437	1.15636	0.0183298	LOC_Os03g61340	26.1'_'misc.misc2	Chr3	No_Hits	26.1'_'misc.misc2	9e-53_sp|Q6Q2C2|HYES_PIG Bifunctional epoxide hydrolase 2 OS=Sus scrofa	0.0_gi|115456359|ref|NP_001051780.1| Os03g0829100 [Oryza sativa Japonica	Sb01g002410_similar to Putative hydrolase_0.0	AT4G02340.1_Symbols:_alpha/beta-Hydrolases_superfamily_protein_chr4:1035722-1037403_FORWARD_LENGTH=324_4e-130	Bradi1g03120_4-nitrophenylphosphatase_activity_(Blast2GO)_0.0	GRMZM2G156459_epoxide hydrolase 2 _0.0	B9SAT9_nonspecific_proteintyrosine_kinase_EC_2_7_10_2_Ricinus_communis_TrEMBL_2e-129	No_Hits	No_Hits	No_Hits	No_Hits	No_Hits		1.23012	1.04559	-0.951585	-1.27841	-0.5081	0.609899	2.01146	-0.179595	0.746448	-1.6226	-1.64756	0	-0.668806	-0.668419	-0.34311
IUNQ48329	1.07678	0.0137068	LOC_Os08g39694	26.10'_'misc.cytochrome P450	Chr8	No_Hits	26.10'_'misc.cytochrome P450	2e-174_sp|Q6YTF1|C76M8_ORYSJ Ent-cassadiene C11-alpha-hydroxylase 2	0.0_gi|115477194|ref|NP_001062193.1| Os08g0507400 [Oryza sativa Japonica	Sb07g022650_similar to Cyt-P450 monooxygenase_0.0	AT2G45550.1_Symbols:_CYP76C4_cytochrome_P450,_family_76,_subfamily_C,_polypeptide_4_chr2:18773541-18775654_REVERSE_LENGTH=511_4e-120	Bradi4g31710_steroid_17-alpha-monooxygenase_activity_(Blast2GO)_7e-141	AC186603.6_FGP003_No Description present_1e-138	Q6YTF1_entcassa12,15diene_11hydroxylase_EC_1_14_13_145_Oryza_sativa_subsp__japonica_SwissProt_2e-173	No_Hits	No_Hits	No_Hits	No_Hits	No_Hits		1.21696	1.37562	1.49847	-0.614898	-0.787541	-0.129683	0.602967	-0.0914259	-0.375027	-0.132402	-1.88589	-1.88407	0.285378	-0.190324	-1.4804
IMULT00128	1.16806	0.0374019	LOC_Os08g39730	26.10'_'misc.cytochrome P450	Chr8	No_Hits	26.10'_'misc.cytochrome P450	0.0_sp|Q6YTF1|C76M8_ORYSJ Ent-cassadiene C11-alpha-hydroxylase 2	0.0_gi|115477196|ref|NP_001062194.1| Os08g0508000 [Oryza sativa Japonica	Sb07g022650_similar to Cyt-P450 monooxygenase_0.0	AT2G45550.1_Symbols:_CYP76C4_cytochrome_P450,_family_76,_subfamily_C,_polypeptide_4_chr2:18773541-18775654_REVERSE_LENGTH=511_4e-136	Bradi4g31710_steroid_17-alpha-monooxygenase_activity_(Blast2GO)_4e-164	AC186603.6_FGP003_No Description present_4e-178	Q6YTE2_entcassa12,15diene_11hydroxylase_EC_1_14_13_145_Oryza_sativa_subsp__japonica_TrEMBL_0.0	No_Hits	No_Hits	No_Hits	No_Hits	No_Hits		1.98338	1.45677	-0.360279	-0.488164	-0.856187	1.10176	2.66195	-0.330414	1.1133	-0.109798	-1.43268	-0.77831	1.19148	-1.08596	-1.18639
IUNQ39864	2.4919	0.00782205	LOC_Os07g44140	26.10'_'misc.cytochrome P450	Chr7	No_Hits	26.10'_'misc.cytochrome P450	2e-131_sp|B9X287|C7346_ORYSJ Cytochrome P450 734A6 OS=Oryza sativa subsp.	0.0_gi|115473575|ref|NP_001060386.1| Os07g0635500 [Oryza sativa Japonica	Sb02g040500_similar to Cytochrome P450 CYP709C1_0.0	AT2G46950.1_Symbols:_CYP709B2_cytochrome_P450,_family_709,_subfamily_B,_polypeptide_2_chr2:19289466-19291541_REVERSE_LENGTH=572_4e-178	Bradi1g20240_testosterone_6-beta-hydroxylase_activity,_testosterone_16-alpha-hydroxylase_activity_(Blast2GO)_0.0	GRMZM2G075461_hypothetical protein LOC100279819 _0.0	B9RN23_secologanin_synthase_EC_1_3_3_9_Ricinus_communis_TrEMBL_4e-173	No_Hits	No_Hits	No_Hits	No_Hits	No_Hits		1.43642	0.907821	3.78822	-0.88065	-1.40698	-0.731756	-1.39167	3.22974	2.35051	-1.51053	-3.4903	-2.36187	1.54911	-3.97622	-1.62757
IUNQ42284	1.84842	0.0108264	LOC_Os07g44130	26.10'_'misc.cytochrome P450	Chr7	No_Hits	26.10'_'misc.cytochrome P450	2e-112_sp|B9X287|C7346_ORYSJ Cytochrome P450 734A6 OS=Oryza sativa subsp.	0.0_gi|222637527|gb|EEE67659.1| hypothetical protein OsJ_25270 [Oryza	Sb02g040510_similar to Putative cytochrome P450_0.0	AT2G46950.1_Symbols:_CYP709B2_cytochrome_P450,_family_709,_subfamily_B,_polypeptide_2_chr2:19289466-19291541_REVERSE_LENGTH=572_3e-131	Bradi1g20240_testosterone_6-beta-hydroxylase_activity,_testosterone_16-alpha-hydroxylase_activity_(Blast2GO)_0.0	GRMZM2G075461_hypothetical protein LOC100279819 _0.0	B9RN23_secologanin_synthase_EC_1_3_3_9_Ricinus_communis_TrEMBL_8e-135	No_Hits	No_Hits	No_Hits	No_Hits	No_Hits		1.70985	0.633424	4.43115	0.827704	-1.81051	-1.06062	-1.81046	3.80662	1.98442	-1.43972	-1.78232	-1.78334	1.12759	-1.81062	-1.82427
IMULT03258	1.86906	0.0415673	LOC_Os07g23710	26.10'_'misc.cytochrome P450	Chr7	No_Hits	26.10'_'misc.cytochrome P450	9e-50_sp|O48786|C734A_ARATH Cytochrome P450 734A1 OS=Arabidopsis thaliana	0.0_gi|222636909|gb|EEE67041.1| hypothetical protein OsJ_23983 [Oryza	Sb02g040500_similar to Cytochrome P450 CYP709C1_6e-132	AT4G27710.1_Symbols:_CYP709B3_cytochrome_P450,_family_709,_subfamily_B,_polypeptide_3_chr4:13828520-13830417_FORWARD_LENGTH=518_2e-82	Bradi1g20240_testosterone_6-beta-hydroxylase_activity,_testosterone_16-alpha-hydroxylase_activity_(Blast2GO)_3e-131	GRMZM2G150907_hypothetical protein LOC100272288 _1e-123	B9RN23_secologanin_synthase_EC_1_3_3_9_Ricinus_communis_TrEMBL_3e-77	No_Hits	No_Hits	No_Hits	No_Hits	No_Hits		1.09125	0.592907	4.11888	-1.73556	-3.28625	-1.07868	-1.3864	3.92146	2.19827	-1.49995	-2.74691	-2.4756	1.31453	-3.46963	-1.83161
IUNQ07902	-1.0811	0.00048628	LOC_Os06g43520	26.10'_'misc.cytochrome P450	Chr6	No_Hits	26.10'_'misc.cytochrome P450	7e-144_sp|A6YIH8|C7D55_HYOMU Premnaspirodiene oxygenase OS=Hyoscyamus	0.0_gi|51535463|dbj|BAD37360.1| putative cytochrome P450 [Oryza sativa	Sb10g025160_similar to Os06g0642600 protein_0.0	AT3G48310.1_Symbols:_CYP71A22_cytochrome_P450,_family_71,_subfamily_A,_polypeptide_22_chr3:17888192-17889749_FORWARD_LENGTH=490_6e-111	Bradi5g21430_No_Description_present_0.0	GRMZM2G110388_No Description present_0.0	A6YIH8_premnaspirodiene_oxygenase_EC_1_14_13_121_Hyoscyamus_muticus_SwissProt_5e-143	No_Hits	No_Hits	No_Hits	No_Hits	No_Hits		-0.714317	-0.912213	-0.570843	0.113564	0.279166	0	-1.08905	0.629102	-0.602046	1.74068	0.600679	1.11371	0.351725	0.588047	0.352694
IUNQ05905	1.41159	0.0108652	LOC_Os06g19070	26.10'_'misc.cytochrome P450	Chr6	No_Hits	26.10'_'misc.cytochrome P450	7e-98_sp|O64635|C76C4_ARATH Cytochrome P450 76C4 OS=Arabidopsis thaliana	0.0_gi|115467660|ref|NP_001057429.1| Os06g0294600 [Oryza sativa Japonica	Sb05g026610_similar to Putative uncharacterized protein_3e-128	AT2G45550.1_Symbols:_CYP76C4_cytochrome_P450,_family_76,_subfamily_C,_polypeptide_4_chr2:18773541-18775654_REVERSE_LENGTH=511_5e-99	Bradi1g68090_steroid_17-alpha-monooxygenase_activity_(Blast2GO)_2e-114	GRMZM2G321033_No Description present_2e-111	Q8VWZ7_geraniol_8hydroxylase_EC_1_14_13_152_Catharanthus_roseus_SwissProt_4e-89	No_Hits	No_Hits	No_Hits	No_Hits	No_Hits		1.12991	0.959299	-0.176291	4.1676	-0.5731	1.79697	1.68112	0.551975	-0.93167	-0.385974	-0.944986	-0.665333	-0.716977	-1.16664	-0.272812
IUNQ29655	1.24721	0.0413026	LOC_Os06g30500	26.10'_'misc.cytochrome P450	Chr6	No_Hits	26.10'_'misc.cytochrome P450	6e-150_sp|A6YIH8|C7D55_HYOMU Premnaspirodiene oxygenase OS=Hyoscyamus	0.0_gi|215768774|dbj|BAH01003.1| unnamed protein product [Oryza sativa	Sb08g016110_similar to Os06g0500700 protein_0.0	AT2G24180.1_Symbols:_CYP71B6_cytochrome_p450_71b6_chr2:10281890-10283589_FORWARD_LENGTH=503_1e-110	Bradi3g20030_No_Description_present_0.0	GRMZM2G130755_hypothetical protein LOC100384432 _0.0	A6YIH8_premnaspirodiene_oxygenase_EC_1_14_13_121_Hyoscyamus_muticus_SwissProt_5e-149	No_Hits	No_Hits	No_Hits	No_Hits	No_Hits		1.1323	0.170409	-0.382472	0.103579	-0.65082	1.55794	0.111963	-0.174734	1.0383	-1.27529	-1.23314	-0.199582	0.231176	0.815604	-5.60595
IUNQ41050	1.45409	0.0583818	LOC_Os06g30179	26.10'_'misc.cytochrome P450	Chr6	No_Hits	26.10'_'misc.cytochrome P450	1e-141_sp|A6YIH8|C7D55_HYOMU Premnaspirodiene oxygenase OS=Hyoscyamus	0.0_gi|115468192|ref|NP_001057695.1| Os06g0497200 [Oryza sativa Japonica	Sb08g016070_similar to Os06g0500700 protein_0.0	AT1G13080.1_Symbols:_CYP71B2_cytochrome_P450,_family_71,_subfamily_B,_polypeptide_2_chr1:4459212-4460807_FORWARD_LENGTH=502_3e-102	Bradi3g20030_No_Description_present_0.0	GRMZM2G130755_hypothetical protein LOC100384432 _0.0	A6YIH8_premnaspirodiene_oxygenase_EC_1_14_13_121_Hyoscyamus_muticus_SwissProt_1e-140	No_Hits	No_Hits	No_Hits	No_Hits	No_Hits		0.945519	0.124345	-0.813324	0.292039	-0.805142	1.24541	-0.128188	-0.60397	0.889399	-1.55588	-1.23543	-0.431856	0.316866	0.841973	-6.09769
IUNQ14672	1.25597	0.000227624	LOC_Os04g48460	26.10'_'misc.cytochrome P450	Chr4	No_Hits	26.10'_'misc.cytochrome P450	7e-176_sp|Q50EK3|C04C1_PINTA Cytochrome P450 704C1 OS=Pinus taeda GN=CYP704C1	0.0_gi|115460030|ref|NP_001053615.1| Os04g0573900 [Oryza sativa Japonica	Sb06g026000_similar to OSJNBa0019K04.13 protein_0.0	AT2G45510.1_Symbols:_CYP704A2_cytochrome_P450,_family_704,_subfamily_A,_polypeptide_2_chr2:18753085-18754944_FORWARD_LENGTH=511_0.0	Bradi5g18920_No_Description_present_0.0	GRMZM2G476597_Putative uncharacterized protein _0.0	B9RDF6_unspecific_monooxygenase_EC_1_14_14_1_Ricinus_communis_TrEMBL_2e-179	No_Hits	No_Hits	No_Hits	No_Hits	No_Hits		0.967599	0.885243	0.210937	0.25645	0.425924	0.502848	0.554051	0.32209	0.285008	-2.88941	-1.25657	-0.619805	-0.511929	0.378247	-1.18317
IUNQ30476	3.10218	0.00392723	LOC_Os04g10160	26.10'_'misc.cytochrome P450	Chr4	No_Hits	26.10'_'misc.cytochrome P450	0.0_sp|Q7X7X4|C99A2_ORYSJ Cytochrome P450 99A2 OS=Oryza sativa subsp.	0.0_gi|205688119|sp|Q7X7X4.2|C99A2_ORYSJ RecName: Full=Cytochrome	Sb02g007540_similar to OSIGBa0105N24.4 protein_0.0	AT5G25120.1_Symbols:_CYP71B11_ytochrome_p450,_family_71,_subfamily_B,_polypeptide_11_chr5:8662851-8664432_FORWARD_LENGTH=496_2e-109	Bradi5g21447_No_Description_present_0.0	GRMZM2G140448_No Description present_0.0	Q0JF01_9betapimara7,15diene_oxidase_EC_1_14_13_144_Oryza_sativa_subsp__japonica_SwissProt_0.0	No_Hits	No_Hits	No_Hits	No_Hits	No_Hits		3.25338	3.40509	-0.461174	-1.72585	-0.972465	2.3183	5.36933	-0.226979	2.29215	-4.64027	-4.54141	-1.8155	-0.257425	0.767547	-3.758
IUNQ37022	1.01943	0.00595436	LOC_Os04g09920	26.10'_'misc.cytochrome P450	Chr4	No_Hits	26.10'_'misc.cytochrome P450	0.0_sp|Q0JF01|C99A3_ORYSJ 9-beta-pimara-7,15-diene oxidase OS=Oryza	0.0_gi|115457144|ref|NP_001052172.1| Os04g0178400 [Oryza sativa Japonica	Sb02g007540_similar to OSIGBa0105N24.4 protein_0.0	AT3G26310.1_Symbols:_CYP71B35_cytochrome_P450,_family_71,_subfamily_B,_polypeptide_35_chr3:9641089-9642779_REVERSE_LENGTH=500_1e-112	Bradi5g21447_No_Description_present_0.0	GRMZM2G140448_No Description present_0.0	Q0JF01_9betapimara7,15diene_oxidase_EC_1_14_13_144_Oryza_sativa_subsp__japonica_SwissProt_0.0	No_Hits	No_Hits	No_Hits	No_Hits	No_Hits		2.0564	1.85728	2.4559	0.529871	-0.983988	-0.0810587	3.14568	-0.989636	1.73605	-1.26864	-1.14103	-1.04924	1.4636	-0.590179	-0.965699
IUNQ55375	2.50835	0.0192843	LOC_Os04g10160	26.10'_'misc.cytochrome P450	Chr4	No_Hits	26.10'_'misc.cytochrome P450	0.0_sp|Q7X7X4|C99A2_ORYSJ Cytochrome P450 99A2 OS=Oryza sativa subsp.	0.0_gi|205688119|sp|Q7X7X4.2|C99A2_ORYSJ RecName: Full=Cytochrome	Sb02g007540_similar to OSIGBa0105N24.4 protein_0.0	AT5G25120.1_Symbols:_CYP71B11_ytochrome_p450,_family_71,_subfamily_B,_polypeptide_11_chr5:8662851-8664432_FORWARD_LENGTH=496_2e-109	Bradi5g21447_No_Description_present_0.0	GRMZM2G140448_No Description present_0.0	Q0JF01_9betapimara7,15diene_oxidase_EC_1_14_13_144_Oryza_sativa_subsp__japonica_SwissProt_0.0	No_Hits	No_Hits	No_Hits	No_Hits	No_Hits		3.17521	3.32618	-0.55764	-1.74718	-0.687373	2.2958	5.31888	-3.03211	2.0106	-4.6572	-4.62392	-2.16411	-0.155263	0.900576	-3.51905
IUNQ31801	1.62128	0.0267787	LOC_Os04g09920	26.10'_'misc.cytochrome P450	Chr4	No_Hits	26.10'_'misc.cytochrome P450	0.0_sp|Q0JF01|C99A3_ORYSJ 9-beta-pimara-7,15-diene oxidase OS=Oryza	0.0_gi|115457144|ref|NP_001052172.1| Os04g0178400 [Oryza sativa Japonica	Sb02g007540_similar to OSIGBa0105N24.4 protein_0.0	AT3G26310.1_Symbols:_CYP71B35_cytochrome_P450,_family_71,_subfamily_B,_polypeptide_35_chr3:9641089-9642779_REVERSE_LENGTH=500_1e-112	Bradi5g21447_No_Description_present_0.0	GRMZM2G140448_No Description present_0.0	Q0JF01_9betapimara7,15diene_oxidase_EC_1_14_13_144_Oryza_sativa_subsp__japonica_SwissProt_0.0	No_Hits	No_Hits	No_Hits	No_Hits	No_Hits		2.94166	2.83938	1.17339	-2.15586	-2.26817	1.87074	4.70588	-2.2915	2.01143	-1.87022	-2.3029	-2.3295	-0.101715	0.52369	-2.28346
IUNQ29266	1.05994	0.0302022	LOC_Os04g48460	26.10'_'misc.cytochrome P450	Chr4	No_Hits	26.10'_'misc.cytochrome P450	7e-176_sp|Q50EK3|C04C1_PINTA Cytochrome P450 704C1 OS=Pinus taeda GN=CYP704C1	0.0_gi|115460030|ref|NP_001053615.1| Os04g0573900 [Oryza sativa Japonica	Sb06g026000_similar to OSJNBa0019K04.13 protein_0.0	AT2G45510.1_Symbols:_CYP704A2_cytochrome_P450,_family_704,_subfamily_A,_polypeptide_2_chr2:18753085-18754944_FORWARD_LENGTH=511_0.0	Bradi5g18920_No_Description_present_0.0	GRMZM2G476597_Putative uncharacterized protein _0.0	B9RDF6_unspecific_monooxygenase_EC_1_14_14_1_Ricinus_communis_TrEMBL_2e-179	No_Hits	No_Hits	No_Hits	No_Hits	No_Hits		1.17431	1.13724	0.194064	0.426271	-0.0777698	0.975453	0.7407	0.715565	0.140204	-4.09334	-0.980251	-2.20168	2.97717	0.592717	-1.73722
IUNQ31336	-1.10776	0.00679668	LOC_Os02g32770	26.10'_'misc.cytochrome P450	Chr2	SUPERFAMILY_-_LNLPPGPWTLPVIGSIHHLASNPNTHRALRALSQKHGPLMQLWLGEVPAVVASTPEAAREILRNQDLRFADRHVTSTVATVSFDASDIFFSPYGERWRQLRKLCTQELLTATRVRSFSRVREDEVARLVRELAGGGGAAVDLTERLGRLVNDVVMRCSVGGRCRYRDEFLGALHEAKNQLTWLTVADLFPSSRLARMLGAAPRRGLASRKRIERIIADIVREHEGYMGSGGDGGDEAAAAAAGKDCFLSVLLGLQKEGGTPIPITNEIIVVLLFDMFSGGSETSATVMIWIMAELIRWPRVMTKVQAEVRQALQGKVTVTEDDIVRLNYLKMVIKETLRLHCPGPLLVPHRCRETCKVMGYDVLKGTCVFVNVWALGRDPKYWED…	26.10'_'misc.cytochrome P450	0.0_sp|A3A871|C71Z6_ORYSJ Ent-isokaurene C2-hydroxylase OS=Oryza	0.0_gi|115446473|ref|NP_001047016.1| Os02g0529800 [Oryza sativa Japonica	Sb02g005500_similar to Putative uncharacterized protein_0.0	AT5G25140.1_Symbols:_CYP71B13_cytochrome_P450,_family_71,_subfamily_B,_polypeptide_13_chr5:8672989-8674557_FORWARD_LENGTH=496_1e-110	Bradi3g27500_arachidonic_acid_epoxygenase_activity_(Blast2GO)_0.0	GRMZM2G067591_hypothetical protein LOC100273457 (LOC100273457), mRNA_0.0	A3A871_entisokaurene_C2hydroxylase_EC_1_14_13_143_Oryza_sativa_subsp__japonica_SwissProt_0.0	No_Hits	No_Hits	No_Hits	No_Hits	No_Hits		-1.21501	-1.28079	-0.381092	0.404812	0.370596	-0.615632	-1.16864	0.436138	-1.02765	0.801646	0.3015	3.18182	0.351486	-0.106775	0.24066
IUNQ13129	1.61703	0.0316174	LOC_Os02g36110	26.10'_'misc.cytochrome P450	Chr2	ProSitePatterns_Cytochrome P450 cysteine heme-iron ligand signature._FGSGRRLCPG_PRINTS_P450 superfamily signature_AGVDTMALTLEWVMAELL_PRINTS_P450 superfamily signature_MPFGSGRRLC_PRINTS_P450 superfamily signature_AVLKEAMRLHPV_Pfam_Cytochrome P450_PPGPTPLPLIGNLHLAGGTFHHKLRDLARVHGPVMTLKLGLATNVVISSREAAIEAYTKYDRHLAARATPDTFRACGFADRSMVFIPSSDPQWKALRGIQGSHVFTPRGLAAVRPIRERKVGDLIAYLRAHAGEEVLLGQAMYTGLLNLVSFS…	26.10'_'misc.cytochrome P450	0.0_sp|Q69X58|C76M7_ORYSJ Ent-cassadiene C11-alpha-hydroxylase 1	0.0_gi|115446811|ref|NP_001047185.1| Os02g0569900 [Oryza sativa Japonica	Sb02g007420_similar to Putative uncharacterized protein_0.0	AT2G45550.1_Symbols:_CYP76C4_cytochrome_P450,_family_76,_subfamily_C,_polypeptide_4_chr2:18773541-18775654_REVERSE_LENGTH=511_3e-127	Bradi4g31710_steroid_17-alpha-monooxygenase_activity_(Blast2GO)_2e-148	AC186603.6_FGP003_No Description present_2e-166	Q6YTE2_entcassa12,15diene_11hydroxylase_EC_1_14_13_145_Oryza_sativa_subsp__japonica_TrEMBL_0.0	No_Hits	No_Hits	No_Hits	No_Hits	No_Hits		2.62705	2.5167	-0.77909	-0.61217	-0.494502	1.64005	4.39785	-0.559528	1.29319	-0.288084	-1.66992	-0.611713	0.536999	0.0581923	-1.46698
IUNQ37855	1.13067	0.0276862	LOC_Os12g16720	26.10'_'misc.cytochrome P450	Chr12	No_Hits	26.10'_'misc.cytochrome P450	2e-131_sp|O81970|C71A9_SOYBN Cytochrome P450 71A9 OS=Glycine max GN=CYP71A9	0.0_gi|77554241|gb|ABA97037.1| Cytochrome P450 family protein, expressed	Sb09g005370_similar to Cytochrome P450 family protein, expressed_0.0	AT4G31500.1_Symbols:_CYP83B1,_SUR2,_RNT1,_RED1,_ATR4_cytochrome_P450,_family_83,_subfamily_B,_polypeptide_1_chr4:15273677-15275271_REVERSE_LENGTH=499_3e-121	Bradi4g39240_steroid_17-alpha-monooxygenase_activity_(Blast2GO)_0.0	GRMZM2G102662_No Description present_0.0	B9RMP3_4hydroxyphenylacetaldehyde_oxime_monooxygenase_EC_1_14_13_68_Ricinus_communis_TrEMBL_0.0	No_Hits	No_Hits	No_Hits	No_Hits	No_Hits		1.67878	1.33698	0.477962	-1.00751	-1.22773	0.220757	0.776287	-0.147963	0.384302	-0.638705	-2.18439	-1.55108	1.29996	-0.467343	-2.16046
IUNQ51329	1.11523	0.0016496	LOC_Os10g37050	26.10'_'misc.cytochrome P450	Chr10	No_Hits	26.10'_'misc.cytochrome P450	2e-152_sp|Q42602|C89A2_ARATH Cytochrome P450 89A2 OS=Arabidopsis thaliana	0.0_gi|10140690|gb|AAG13525.1|AC068924_30 putative cytochrome P450	Sb02g037140_similar to Putative uncharacterized protein_0.0	AT1G64940.1_Symbols:_CYP89A6_cytochrome_P450,_family_87,_subfamily_A,_polypeptide_6_chr1:24123789-24125324_FORWARD_LENGTH=511_5e-168	Bradi3g30520_No_Description_present_0.0	GRMZM2G181236_hypothetical protein LOC100279598 _0.0	B9SDH1_unspecific_monooxygenase_EC_1_14_14_1_Ricinus_communis_TrEMBL_9e-161	No_Hits	No_Hits	No_Hits	No_Hits	No_Hits		0.725425	0.799152	-0.0152307	-0.0931129	0.0863738	0.409625	1.96891	0.317652	0.752169	-0.871884	-1.68536	0.146263	-0.0927911	-0.626757	-1.00921
IUNQ19759	1.25398	0.00666747	LOC_Os10g37110	26.10'_'misc.cytochrome P450	Chr10	No_Hits	26.10'_'misc.cytochrome P450	3e-160_sp|Q42602|C89A2_ARATH Cytochrome P450 89A2 OS=Arabidopsis thaliana	0.0_gi|115482926|ref|NP_001065056.1| Os10g0515200 [Oryza sativa Japonica	Sb01g017160_similar to Putative cytochrome P450_0.0	AT1G64940.1_Symbols:_CYP89A6_cytochrome_P450,_family_87,_subfamily_A,_polypeptide_6_chr1:24123789-24125324_FORWARD_LENGTH=511_3e-173	Bradi3g30510_steroid_17-alpha-monooxygenase_activity_(Blast2GO)_0.0	GRMZM2G181236_hypothetical protein LOC100279598 _0.0	B9SDG7_unspecific_monooxygenase_EC_1_14_14_1_Ricinus_communis_TrEMBL_4e-171	No_Hits	No_Hits	No_Hits	No_Hits	No_Hits		1.00785	1.08003	-0.665653	0.129294	-0.709197	0.592152	1.78711	-0.137031	0.933456	-1.38694	-2.21862	-0.0584412	0.24721	-0.539775	-0.881928
IUNQ24542	1.76428	0.0103529	LOC_Os10g30380	26.10'_'misc.cytochrome P450	Chr10	No_Hits	26.10'_'misc.cytochrome P450	0.0_sp|Q6YV88|C71Z7_ORYSJ Ent-cassadiene C2-hydroxylase OS=Oryza	0.0_gi|115482188|ref|NP_001064687.1| Os10g0439700 [Oryza sativa Japonica	Sb02g005500_similar to Putative uncharacterized protein_0.0	AT5G25140.1_Symbols:_CYP71B13_cytochrome_P450,_family_71,_subfamily_B,_polypeptide_13_chr5:8672989-8674557_FORWARD_LENGTH=496_4e-109	Bradi3g27500_arachidonic_acid_epoxygenase_activity_(Blast2GO)_0.0	GRMZM2G067591_hypothetical protein LOC100273457 (LOC100273457), mRNA_0.0	A3A871_entisokaurene_C2hydroxylase_EC_1_14_13_143_Oryza_sativa_subsp__japonica_SwissProt_0.0	No_Hits	No_Hits	No_Hits	No_Hits	No_Hits		2.35323	0.310305	1.92908	-1.71177	-1.78684	1.0826	4.21951	-1.71084	2.70634	-1.78513	-1.76283	-1.68796	-1.78197	1.1131	-1.77656
IUNQ24121	1.35975	0.0107557	LOC_Os10g08540	26.10'_'misc.cytochrome P450	Chr10	No_Hits	26.10'_'misc.cytochrome P450	2e-157_sp|Q8VWZ7|C76B6_CATRO Geraniol 8-hydroxylase OS=Catharanthus	0.0_gi|78707885|gb|ABB46860.1| Cytochrome P450 family protein, expressed	Sb01g016900_similar to Putative uncharacterized protein_0.0	AT2G45550.1_Symbols:_CYP76C4_cytochrome_P450,_family_76,_subfamily_C,_polypeptide_4_chr2:18773541-18775654_REVERSE_LENGTH=511_8e-145	Bradi3g22560_steroid_17-alpha-monooxygenase_activity_(Blast2GO)_0.0	GRMZM5G851862_hypothetical protein LOC100382116 _0.0	Q8VWZ7_geraniol_8hydroxylase_EC_1_14_13_152_Catharanthus_roseus_SwissProt_2e-156	No_Hits	No_Hits	No_Hits	No_Hits	No_Hits		1.77003	0.92918	-0.735006	0.299403	-0.185382	0.534371	1.53769	2.15818	1.00303	-1.45636	-3.04383	-2.15033	2.02183	-0.240319	-3.05104
IUNQ27784	1.05477	0.0112185	LOC_Os10g37120	26.10'_'misc.cytochrome P450	Chr10	No_Hits	26.10'_'misc.cytochrome P450	8e-150_sp|Q42602|C89A2_ARATH Cytochrome P450 89A2 OS=Arabidopsis thaliana	0.0_gi|110289410|gb|AAP54612.2| transposon protein, putative, unclassified	Sb01g017160_similar to Putative cytochrome P450_0.0	AT1G64940.1_Symbols:_CYP89A6_cytochrome_P450,_family_87,_subfamily_A,_polypeptide_6_chr1:24123789-24125324_FORWARD_LENGTH=511_2e-166	Bradi3g30510_steroid_17-alpha-monooxygenase_activity_(Blast2GO)_0.0	GRMZM2G181236_hypothetical protein LOC100279598 _0.0	B9SDH1_unspecific_monooxygenase_EC_1_14_14_1_Ricinus_communis_TrEMBL_1e-162	No_Hits	No_Hits	No_Hits	No_Hits	No_Hits		1.01987	1.1081	-0.395018	-0.0704327	-0.657344	0.645342	1.94117	0.162717	1.05855	-1.20388	-1.64336	0.114446	0.434945	-0.0988464	-0.881458
IUNQ08112	1.01969	0.0184375	LOC_Os10g09110	26.10'_'misc.cytochrome P450	Chr10	No_Hits	26.10'_'misc.cytochrome P450	4e-77_sp|Q8VWZ7|C76B6_CATRO Geraniol 8-hydroxylase OS=Catharanthus	0.0_gi|20043029|gb|AAM08837.1|AC113337_1 Putative cytochrome P450	Sb05g026610_similar to Putative uncharacterized protein_2e-150	AT2G45550.1_Symbols:_CYP76C4_cytochrome_P450,_family_76,_subfamily_C,_polypeptide_4_chr2:18773541-18775654_REVERSE_LENGTH=511_2e-73	Bradi1g68090_steroid_17-alpha-monooxygenase_activity_(Blast2GO)_6e-80	GRMZM2G055431_No Description present_2e-95	Q8VWZ7_geraniol_8hydroxylase_EC_1_14_13_152_Catharanthus_roseus_SwissProt_3e-76	No_Hits	No_Hits	No_Hits	No_Hits	No_Hits		-0.078202	1.2568	2.14615	-0.185391	0.618897	-0.42696	0.313134	4.1625	1.02846	-1.27094	0.255156	-0.974975	-0.023329	-1.28913	-1.03294
IUNQ12314	1.54358	0.0256426	LOC_Os10g30390	26.10'_'misc.cytochrome P450	Chr10	No_Hits	26.10'_'misc.cytochrome P450	0.0_sp|Q6YV88|C71Z7_ORYSJ Ent-cassadiene C2-hydroxylase OS=Oryza	0.0_gi|31432311|gb|AAP53961.1| Cytochrome P450 family protein, expressed	Sb01g020810_similar to Cytochrome P450 family protein, expressed_0.0	AT5G25180.1_Symbols:_CYP71B14_cytochrome_P450,_family_71,_subfamily_B,_polypeptide_14_chr5:8694630-8696221_REVERSE_LENGTH=496_2e-109	Bradi3g27500_arachidonic_acid_epoxygenase_activity_(Blast2GO)_0.0	GRMZM2G067591_hypothetical protein LOC100273457 (LOC100273457), mRNA_0.0	A3A871_entisokaurene_C2hydroxylase_EC_1_14_13_143_Oryza_sativa_subsp__japonica_SwissProt_0.0	No_Hits	No_Hits	No_Hits	No_Hits	No_Hits		2.01828	1.57689	-0.25125	-0.735337	-0.4881	-0.804313	5.85438	0.183916	2.01424	-0.445096	-1.70985	-1.92709	-0.0660439	-1.9054	-1.92084
IUNQ18286	1.29624	0.0152473	LOC_Os01g12750	26.10'_'misc.cytochrome P450	Chr1	PRINTS_E-class P450 group I signature_FVPFGAGRRGC_PRINTS_E-class P450 group I signature_AIKAVILDMMAAGTDSSF_PRINTS_E-class P450 group I signature_RAVIKEMLRLHAPGPLLLP_PRINTS_E-class P450 group I signature_AEAHGPVMLLRLGRVPAVVA_PRINTS_E-class P450 group I signature_AAEEVMRTRDLAFASRPRVRMS_PRINTS_E-class P450 group I signature_TEWVMAELINHPRVMRKLQDEIRAVVG_PRINTS_E-class P450 group I signature_CPGAGFAALS…	26.10'_'misc.cytochrome P450	4e-135_sp|P24465|C71A1_PERAE Cytochrome P450 71A1 OS=Persea americana	0.0_gi|115435428|ref|NP_001042472.1| Os01g0227500 [Oryza sativa Japonica	Sb03g001040_similar to Putative uncharacterized protein_0.0	AT3G48310.1_Symbols:_CYP71A22_cytochrome_P450,_family_71,_subfamily_A,_polypeptide_22_chr3:17888192-17889749_FORWARD_LENGTH=490_5e-129	Bradi2g07577_No_Description_present_0.0	GRMZM2G170047_No Description present_0.0	B9RAS2_4hydroxyphenylacetaldehyde_oxime_monooxygenase_EC_1_14_13_68_Ricinus_communis_TrEMBL_4e-140	No_Hits	No_Hits	No_Hits	No_Hits	No_Hits		2.60909	2.28663	2.1832	0.269026	-0.188027	0.127237	-0.572383	-1.69827	2.98787	-2.84163	-1.36349	0.118332	1.45792	-0.982923	-2.95823
IUNQ20431	-1.0241	0.0508806	LOC_Os01g72740	26.10'_'misc.cytochrome P450	Chr1	No_Hits	26.10'_'misc.cytochrome P450	2e-142_sp|A6YIH8|C7D55_HYOMU Premnaspirodiene oxygenase OS=Hyoscyamus	0.0_gi|20805204|dbj|BAB92872.1| putative cytochrome P450 [Oryza sativa	Sb05g005480_similar to Os01g0957800 protein_1e-180	AT5G25120.1_Symbols:_CYP71B11_ytochrome_p450,_family_71,_subfamily_B,_polypeptide_11_chr5:8662851-8664432_FORWARD_LENGTH=496_3e-108	Bradi1g06740_No_Description_present_0.0	GRMZM2G120621_hypothetical protein LOC100382177 _4e-166	A6YIH8_premnaspirodiene_oxygenase_EC_1_14_13_121_Hyoscyamus_muticus_SwissProt_2e-141	No_Hits	No_Hits	No_Hits	No_Hits	No_Hits		-0.0866091	-0.137637	-0.103958	0.0643082	0.0271254	0.0384436	-0.0259506	-0.01812	0.0668962	-0.0541164	0.721413	6.0584	0.424376	-0.0679969	1.13176
IUNQ37644	-2.38011	9.91007e-07	LOC_Os09g29490	26.12'_'misc.peroxidases	Chr9	No_Hits	26.12'_'misc.peroxidases	9e-158_sp|Q9SJZ2|PER17_ARATH Peroxidase 17 OS=Arabidopsis thaliana GN=PER17	0.0_gi|115479691|ref|NP_001063439.1| Os09g0471100 [Oryza sativa Japonica	Sb02g027330_similar to Peroxidase 7_0.0	AT2G22420.1_Symbols:_Peroxidase_superfamily_protein_chr2:9513341-9514484_FORWARD_LENGTH=329_7e-159	Bradi4g32810_No_Description_present_0.0	GRMZM5G843748_hypothetical protein LOC100381861 _0.0	Q6K4J4_peroxidase_EC_1_11_1_7_Oryza_sativa_subsp__japonica_TrEMBL_0.0	No_Hits	No_Hits	No_Hits	No_Hits	No_Hits		-1.08071	-1.32445	-1.08888	-0.231917	-0.349243	-0.909733	-2.10231	0.0446081	-1.32896	2.7013	1.91185	1.3604	0.942021	0.458262	1.37391
IUNQ39875	-1.14229	0.00448874	LOC_Os08g20730	26.12'_'misc.peroxidases	Chr8	No_Hits	26.12'_'misc.peroxidases	9e-129_sp|O23474|PER40_ARATH Peroxidase 40 OS=Arabidopsis thaliana GN=PER40	0.0_gi|115475802|ref|NP_001061497.1| Os08g0302000 [Oryza sativa Japonica	Sb07g010450_similar to Putative uncharacterized protein_0.0	AT4G16270.1_Symbols:_Peroxidase_superfamily_protein_chr4:9205038-9206483_FORWARD_LENGTH=362_7e-130	Bradi3g20130_No_Description_present_0.0	GRMZM2G033985_hypothetical protein LOC100273221 _0.0	Q6UU25_peroxidase_EC_1_11_1_7_Oryza_sativa_subsp__japonica_TrEMBL_0.0	No_Hits	No_Hits	No_Hits	No_Hits	No_Hits		-0.948935	-0.298648	0.663547	-0.51698	-0.568996	-0.747137	-2.23655	-0.0077858	-0.732992	0.566195	2.18065	0.736344	1.01313	-0.866782	0.176738
IUNQ39778	-1.67025	0.000354453	LOC_Os06g35480	26.12'_'misc.peroxidases	Chr6	No_Hits	26.12'_'misc.peroxidases	5e-131_sp|A7NY33|PER4_VITVI Peroxidase 4 OS=Vitis vinifera GN=GSVIVT00023967001	0.0_gi|115468442|ref|NP_001057820.1| Os06g0546500 [Oryza sativa Japonica	Sb10g021630_similar to Putative uncharacterized protein_0.0	AT5G05340.1_Symbols:_Peroxidase_superfamily_protein_chr5:1579142-1580819_REVERSE_LENGTH=324_1e-125	Bradi1g38310_No_Description_present_0.0	GRMZM2G380247_hypothetical protein LOC100381507 _0.0	Q5Z7K0_peroxidase_EC_1_11_1_7_Oryza_sativa_subsp__japonica_TrEMBL_0.0	No_Hits	No_Hits	No_Hits	No_Hits	No_Hits		-1.84661	-0.380957	-1.29574	-0.710629	0.240292	-2.26161	-2.30054	-0.505752	-0.608541	0.614975	2.24407	1.45303	0.94592	-0.172888	-0.362025
IUNQ31534	-1.24228	0.000372534	LOC_Os04g01550	26.12'_'misc.peroxidases	Chr4	No_Hits	26.12'_'misc.peroxidases	7e-79_sp|Q93V93|PER44_ARATH Peroxidase 44 OS=Arabidopsis thaliana GN=PER44	0.0_gi|55700971|tpe|CAH69294.1| TPA: class III peroxidase 52 precursor	Sb06g000490_similar to Class III peroxidase 52 precursor_2e-130	AT4G26010.1_Symbols:_Peroxidase_superfamily_protein_chr4:13200653-13201688_FORWARD_LENGTH=310_5e-80	Bradi2g40590_No_Description_present_2e-70	GRMZM2G405581_Putative uncharacterized protein _4e-70	Q5U1P1_peroxidase_EC_1_11_1_7_Oryza_sativa_subsp__japonica_TrEMBL_0.0	No_Hits	No_Hits	No_Hits	No_Hits	No_Hits		-0.986	-0.170407	-0.110187	-0.648709	-0.185578	-1.12249	-1.38078	-0.3026	-0.356615	0.421617	2.04834	1.28423	1.14549	-0.0919843	0.119165
IUNQ31623	-1.36883	0.000351676	LOC_Os03g55420	26.12'_'misc.peroxidases	Chr3	No_Hits	26.12'_'misc.peroxidases	2e-144_sp|Q96510|PER35_ARATH Peroxidase 35 OS=Arabidopsis thaliana GN=PER35	0.0_gi|115455519|ref|NP_001051360.1| Os03g0762400 [Oryza sativa Japonica	Sb01g007230_similar to Putative uncharacterized protein_0.0	AT3G49960.1_Symbols:_Peroxidase_superfamily_protein_chr3:18524313-18525610_REVERSE_LENGTH=329_1e-145	Bradi1g07780_No_Description_present_0.0	GRMZM2G047456_hypothetical protein LOC100382459 _0.0	Q8W5H7_peroxidase_EC_1_11_1_7_Oryza_sativa_subsp__japonica_TrEMBL_0.0	No_Hits	No_Hits	No_Hits	No_Hits	No_Hits		-1.02699	-0.838531	-0.814253	-0.444286	0.0772743	-0.929196	-1.5197	0.0405226	-0.293081	0.779476	2.37086	0.700039	0.159498	0.111016	0.395515
IUNQ13722	-1.3905	0.000396547	LOC_Os03g55420	26.12'_'misc.peroxidases	Chr3	No_Hits	26.12'_'misc.peroxidases	2e-144_sp|Q96510|PER35_ARATH Peroxidase 35 OS=Arabidopsis thaliana GN=PER35	0.0_gi|115455519|ref|NP_001051360.1| Os03g0762400 [Oryza sativa Japonica	Sb01g007230_similar to Putative uncharacterized protein_0.0	AT3G49960.1_Symbols:_Peroxidase_superfamily_protein_chr3:18524313-18525610_REVERSE_LENGTH=329_1e-145	Bradi1g07780_No_Description_present_0.0	GRMZM2G047456_hypothetical protein LOC100382459 _0.0	Q8W5H7_peroxidase_EC_1_11_1_7_Oryza_sativa_subsp__japonica_TrEMBL_0.0	No_Hits	No_Hits	No_Hits	No_Hits	No_Hits		-1.05368	-0.80173	-0.751963	-0.615023	0.0552731	-0.936477	-1.6618	0.0853252	-0.304357	0.831037	2.35923	0.621375	0.0690498	0.0198784	0.607449
IUNQ15205	-1.16791	0.000313731	LOC_Os02g14160	26.12'_'misc.peroxidases	Chr2	No_Hits	26.12'_'misc.peroxidases	2e-140_sp|Q9FLC0|PER52_ARATH Peroxidase 52 OS=Arabidopsis thaliana GN=PER52	0.0_gi|50251693|dbj|BAD27598.1| putative bacterial-induced peroxidase	Sb04g008590_similar to Putative uncharacterized protein_2e-172	AT5G05340.1_Symbols:_Peroxidase_superfamily_protein_chr5:1579142-1580819_REVERSE_LENGTH=324_2e-141	Bradi3g09080_No_Description_present_2e-180	GRMZM2G405459_No Description present_5e-174	Q6EUS1_peroxidase_EC_1_11_1_7_Oryza_sativa_subsp__japonica_TrEMBL_0.0	No_Hits	No_Hits	No_Hits	No_Hits	No_Hits		-0.643949	-0.231609	-0.457943	-0.569733	-0.184395	-1.09081	-1.44015	-0.194542	-0.180936	0.591602	1.81796	0.932593	0.62594	0	0.101014
IUNQ27276	-1.09651	0.00014451	LOC_Os01g22249	26.12'_'misc.peroxidases	Chr1	Gene3D_-_YNETCPSAEALVQQAVAAAFKNNSGVAAGLIRLHFHDCFVRGCDASVLINGSTTERSAGPNASLRGFEVIDAAKAAVEAACPSTVSCADILAFAARDGIKLTGNVDYQVPAGRRDGNVSIAQDALDNLPPPTATAKELTDKFA_ProSitePatterns_Peroxidases proximal heme-ligand signature._DMVVLSGAHTV_PRINTS_Haem peroxidase superfamily signature_GNVDYQVPAGRRD_PRINTS_Haem peroxidase superfamily signature_VSCADILAFAARDGIKLT_PRINTS_Haem peroxidase superfamily signature_AAGLIR…	26.12'_'misc.peroxidases	3e-144_sp|A5H8G4|PER1_MAIZE Peroxidase 1 OS=Zea mays GN=PER1 PE=1 SV=1	0.0_gi|55700893|tpe|CAH69256.1| TPA: class III peroxidase 13 precursor	Sb03g013200_similar to Class III peroxidase 14 precursor_1e-156	AT5G64120.1_Symbols:_Peroxidase_superfamily_protein_chr5:25659551-25660946_REVERSE_LENGTH=328_2e-87	Bradi2g12180_No_Description_present_3e-160	GRMZM2G107228_hypothetical protein LOC100273283 _2e-156	Q5U1T0_peroxidase_EC_1_11_1_7_Oryza_sativa_subsp__japonica_TrEMBL_0.0	No_Hits	No_Hits	No_Hits	No_Hits	No_Hits		-0.819515	-0.489638	0.149574	-0.358668	-0.126173	-0.800347	-0.650471	0.313726	-1.32284	1.19863	1.60692	0.643932	0.844058	0.015316	0.556168
IUNQ36188	-1.02193	0.00110552	LOC_Os01g22370	26.12'_'misc.peroxidases	Chr1	Gene3D_-_NKTCPSAERLVQQAVAAAFKNNSGVAPGLIRLHFHDCFVRGCDASVLIDGNDTEKTAPPNNPSLRGFEVIDAAKAAVEAACPRVVSCADILAFAARDSVALTGNVTYKVPAGRRDGNVSIAQDALDNLPPPTFNATELVGRFA_ProSitePatterns_Peroxidases active site signature._APGLIRLHFHDC_SUPERFAMILY_-_GLKVGFYNKTCPSAERLVQQAVAAAFKNNSGVAPGLIRLHFHDCFVRGCDASVLIDGNDTEKTAPPNNPSLRGFEVIDAAKAAVEAACPRVVSCADILAFAARDSVALTGNVTYKVPAGRRDGNVSIAQDALDNLPPPTFNATELVGRFANKSLTAEDMVVLSGAHTI…	26.12'_'misc.peroxidases	3e-110_sp|A5H8G4|PER1_MAIZE Peroxidase 1 OS=Zea mays GN=PER1 PE=1 SV=1	0.0_gi|115436300|ref|NP_001042908.1| Os01g0327400 [Oryza sativa Japonica	Sb03g013220_similar to Putative peroxidase_2e-160	AT1G05260.1_Symbols:_RCI3,_RCI3A_Peroxidase_superfamily_protein_chr1:1529827-1531271_FORWARD_LENGTH=326_5e-93	Bradi2g12228_No_Description_present_0.0	GRMZM2G450233_hypothetical protein LOC100273479 _6e-157	Q9AS12_peroxidase_EC_1_11_1_7_Oryza_sativa_subsp__japonica_TrEMBL_0.0	No_Hits	No_Hits	No_Hits	No_Hits	No_Hits		-0.943758	-0.97267	-0.320109	0.215379	0.534853	-0.596126	-1.07383	0.505788	-0.259708	1.25527	0.696112	1.006	0.316226	0.448799	0.647479
IUNQ44156	-1.03432	0.00403321	LOC_Os01g57730	26.12'_'misc.peroxidases	Chr1	PRINTS_Haem peroxidase superfamily signature_DPGSPYTFDLSYYRDV_PRINTS_Haem peroxidase superfamily signature_APALLRFMLHDCFVR_PRINTS_Haem peroxidase superfamily signature_VSCADIIVMAARDAVFLS_PRINTS_Haem peroxidase superfamily signature_NGPRYQVETGRRD_PRINTS_Haem peroxidase superfamily signature_DLVVLSGSHTIGRAQC_ProSitePatterns_Peroxidases proximal heme-ligand signature._DLVVLSGSHTI_SUPERFAMILY_-_LAIGF…	26.12'_'misc.peroxidases	5e-93_sp|Q9LXG3|PER56_ARATH Peroxidase 56 OS=Arabidopsis thaliana GN=PER56	0.0_gi|115440393|ref|NP_001044476.1| Os01g0787000 [Oryza sativa Japonica	Sb03g036760_similar to Putative uncharacterized protein_4e-167	AT5G15180.1_Symbols:_Peroxidase_superfamily_protein_chr5:4930561-4932211_FORWARD_LENGTH=329_4e-94	Bradi2g52077_No_Description_present_1e-172	GRMZM2G321839_peroxidase 56 _4e-168	Q8S130_peroxidase_EC_1_11_1_7_Oryza_sativa_subsp__japonica_TrEMBL_0.0	No_Hits	No_Hits	No_Hits	No_Hits	No_Hits		-0.0751824	-0.135873	-0.594966	-0.986213	0.053174	-0.902956	-1.31687	-3.33368	-0.5973	0.270671	1.65367	0.371956	0.653022	0.311591	-0.43967
IUNQ38127	-1.50735	0.000608865	LOC_Os06g04790	26.13'_'misc.acid and other phosphatases	Chr6	No_Hits	26.13'_'misc.acid and other phosphatases	1e-111_sp|P27061|PPA1_SOLLC Acid phosphatase 1 OS=Solanum lycopersicum	0.0_gi|115466296|ref|NP_001056747.1| Os06g0139800 [Oryza sativa Japonica	Sb10g002690_similar to Putative uncharacterized protein_9e-144	AT5G51260.1_Symbols:_HAD_superfamily,_subfamily_IIIB_acid_phosphatase_chr5:20832222-20833466_REVERSE_LENGTH=257_1e-108	Bradi1g51330_acid_phosphatase_activity_(Blast2GO)_5e-137	AC196779.3_FGP003_No Description present_1e-135	B9R9X1_acid_phosphatase_EC_3_1_3_2_Ricinus_communis_TrEMBL_4e-116	No_Hits	No_Hits	No_Hits	No_Hits	No_Hits		-1.26187	-1.79331	-1.9457	-0.434546	0.739383	-0.450728	-2.0073	-0.133888	-0.731102	1.01728	0.108219	0.512517	0.173956	1.01728	0.774381
IUNQ44873	-1.04074	0.000722016	LOC_Os06g40500	26.13'_'misc.acid and other phosphatases	Chr6	Pfam_signature_desc=PAP2 superfamily_-_____________	26.13'_'misc.acid and other phosphatases	No_Hits	0.0_gi|115468860|ref|NP_001058029.1| Os06g0607100 [Oryza sativa Japonica	Sb10g023720_similar to Phosphatidic acid phosphatase-like_2e-134	AT3G15820.1_Symbols:_ROD1_phosphatidic_acid_phosphatase-related_/_PAP2-related_chr3:5351217-5353573_FORWARD_LENGTH=301_1e-85	Bradi1g36430_No_Description_present_9e-134	GRMZM2G087896_hypothetical protein LOC100278421 (LOC100278421), mRNA_3e-136	No_Hits	No_Hits	No_Hits	No_Hits	No_Hits	No_Hits		-1.07091	-1.01701	-0.98768	-0.257927	0.274716	-0.43546	-1.36429	0.203229	-0.735648	1.03089	1.00293	0.29992	0.356135	0.469831	-0.142253
IUNQ05189	-1.36506	0.00158231	LOC_Os06g04790	26.13'_'misc.acid and other phosphatases	Chr6	No_Hits	26.13'_'misc.acid and other phosphatases	1e-111_sp|P27061|PPA1_SOLLC Acid phosphatase 1 OS=Solanum lycopersicum	0.0_gi|115466296|ref|NP_001056747.1| Os06g0139800 [Oryza sativa Japonica	Sb10g002690_similar to Putative uncharacterized protein_9e-144	AT5G51260.1_Symbols:_HAD_superfamily,_subfamily_IIIB_acid_phosphatase_chr5:20832222-20833466_REVERSE_LENGTH=257_1e-108	Bradi1g51330_acid_phosphatase_activity_(Blast2GO)_5e-137	AC196779.3_FGP003_No Description present_1e-135	B9R9X1_acid_phosphatase_EC_3_1_3_2_Ricinus_communis_TrEMBL_4e-116	No_Hits	No_Hits	No_Hits	No_Hits	No_Hits		-1.07128	-1.92018	-1.98294	-0.350384	0.535209	-0.490323	-1.745	0.0973167	-0.736929	1.02385	0.0227594	0.604284	0.0746307	0.842159	0.778215
IUNQ43647	-1.3703	0.000302355	LOC_Os05g09704	26.13'_'misc.acid and other phosphatases	Chr5	No_Hits	26.13'_'misc.acid and other phosphatases	8e-62_sp|P27061|PPA1_SOLLC Acid phosphatase 1 OS=Solanum lycopersicum	0.0_gi|115462493|ref|NP_001054846.1| Os05g0189300 [Oryza sativa Japonica	Sb09g005970_similar to Putative uncharacterized protein_2e-88	AT5G51260.1_Symbols:_HAD_superfamily,_subfamily_IIIB_acid_phosphatase_chr5:20832222-20833466_REVERSE_LENGTH=257_2e-65	Bradi2g33317_No_Description_present_2e-87	GRMZM2G001508_stem 28 kDa glycoprotein _3e-79	B9RQD0_acid_phosphatase_EC_3_1_3_2_Ricinus_communis_TrEMBL_1e-79	No_Hits	No_Hits	No_Hits	No_Hits	No_Hits		-1.11893	-1.45125	-1.24211	-0.271193	0.778141	-0.277419	-1.7727	0.411783	-0.794165	1.20803	0.616952	1.12578	0.251124	1.07189	0.961915
IUNQ17618	-1.07239	0.000385508	LOC_Os05g09740	26.13'_'misc.acid and other phosphatases	Chr5	No_Hits	26.13'_'misc.acid and other phosphatases	9e-63_sp|P27061|PPA1_SOLLC Acid phosphatase 1 OS=Solanum lycopersicum	2e-179_gi|297723785|ref|NP_001174256.1| Os05g0190300 [Oryza sativa Japonica	Sb09g005970_similar to Putative uncharacterized protein_2e-93	AT4G25150.1_Symbols:_HAD_superfamily,_subfamily_IIIB_acid_phosphatase_chr4:12901736-12902882_REVERSE_LENGTH=260_2e-66	Bradi2g33317_No_Description_present_3e-92	GRMZM2G001508_stem 28 kDa glycoprotein _2e-84	B9RQD0_acid_phosphatase_EC_3_1_3_2_Ricinus_communis_TrEMBL_3e-78	No_Hits	No_Hits	No_Hits	No_Hits	No_Hits		-0.9335	-1.48146	-1.1086	-0.222041	0.775877	-0.15343	-0.82694	0.215174	-1.18566	1.2232	0.521178	1.05709	0.633939	1.17255	0.877546
IUNQ15116	1.29816	0.00557119	LOC_Os03g17940	26.13'_'misc.acid and other phosphatases	Chr3	No_Hits	26.13'_'misc.acid and other phosphatases	3e-40_sp|Q86IX2|DOPP1_DICDI Dolichyldiphosphatase 1 OS=Dictyostelium	1e-162_gi|115452373|ref|NP_001049787.1| Os03g0288700 [Oryza sativa Japonica	Sb01g038580_similar to PAP2 superfamily protein, expressed_8e-143	AT5G03080.1_Symbols:_Phosphatidic_acid_phosphatase_(PAP2)_family_protein_chr5:721976-722656_FORWARD_LENGTH=226_4e-104	Bradi1g65657_No_Description_present_5e-146	GRMZM2G107838_hypothetical protein LOC100280333 _4e-142	Q6NLA5_phosphatidate_phosphatase_EC_3_1_3_4_Arabidopsis_thaliana_TrEMBL_5e-102	No_Hits	No_Hits	No_Hits	No_Hits	No_Hits		1.05439	0.0429411	1.90776	-1.22467	-1.42966	0.404686	1.49253	0.75716	1.274	-0.731725	-0.509476	-1.2341	-0.611308	-0.981239	-1.50553
IUNQ27101	1.39188	0.00161438	LOC_Os12g38760	26.13'_'misc.acid and other phosphatases	Chr12	No_Hits	26.13'_'misc.acid and other phosphatases	0.0_sp|Q9LMX4|PPA1_ARATH Probable inactive purple acid phosphatase	0.0_gi|115489246|ref|NP_001067110.1| Os12g0576700 [Oryza sativa Japonica	Sb02g033400_similar to Os12g0576600 protein_0.0	AT1G13750.1_Symbols:_Purple_acid_phosphatases_superfamily_protein_chr1:4715490-4718091_REVERSE_LENGTH=613_0.0	Bradi4g03777_No_Description_present_0.0	GRMZM5G868679_hypothetical protein LOC100217141 _0.0	Q10Q09_phosphodiesterase_I_EC_3_1_4_1_Oryza_sativa_subsp__japonica_TrEMBL_0.0	No_Hits	No_Hits	No_Hits	No_Hits	No_Hits		1.34034	1.82035	-1.01765	0.783153	-0.149436	-0.0141482	1.73595	1.6119	1.30364	-3.04193	-2.17871	-0.409185	-0.0720334	-1.0916	0.302312
IUNQ12810	1.0355	0.0156861	LOC_Os12g44020	26.13'_'misc.acid and other phosphatases	Chr12	No_Hits	26.13'_'misc.acid and other phosphatases	0.0_sp|Q9SDZ9|PPAF2_IPOBA Purple acid phosphatase 2 OS=Ipomoea batatas	0.0_gi|115489764|ref|NP_001067369.1| Os12g0637100 [Oryza sativa Japonica	Sb08g016690_similar to Secretory acid phosphatase_0.0	AT2G16430.2_Symbols:_PAP10,_ATPAP10_purple_acid_phosphatase_10_chr2:7120502-7122772_REVERSE_LENGTH=468_0.0	Bradi4g00580_acid_phosphatase_activity_(Blast2GO)_0.0	GRMZM2G073860_hypothetical protein LOC100217133 _0.0	Q9ZS50_acid_phosphatase_EC_3_1_3_2_Ipomoea_batatas_TrEMBL_0.0	No_Hits	No_Hits	No_Hits	No_Hits	No_Hits		0.509041	0.781277	-0.876347	0.461828	-1.15427	0.045733	0.98218	-0.00469351	0.729409	-4.67602	-0.425277	-1.08222	-0.129083	-0.429205	-0.740549
IUNQ10481	-1.59096	0.000429126	LOC_Os01g71420	26.13'_'misc.acid and other phosphatases	Chr1	SUPERFAMILY_-_SYSSNGPKDLWPAVSNYVLQVLSQKRDDPALLMYFLDSGGGSYPEVISSAQVQWFHSQSQFLNPNGRIPEIIFWHIPSTAYAKVAPKAKSEIRKPCVGSINREEVAPQEAEWGMMDALVKRASVKAIFVGHNHGLDWCCPHEKLWLCFARHTGYGGYGNWPRGARVIEISEQPFSIQSWIRMEDGTTHSDISL_SUPERFAMILY_-_GGGFKVALFADLHYGENAWTDWGPRQDAGSDRVMAAVLDAEKPDFVVYLGDLVTANNLGIPNASLYWDRAISPTRGRGIPWATVFGNHDDMPFEWPPE_PIRSF_-_MRCWRRLAAAGALLAALCAALALAVAEHRRPDTTASSSSRRPLRFASGGGFKVALFADLHYGENAWTDWG…	26.13'_'misc.acid and other phosphatases	1e-167_sp|Q9SR79|PPA16_ARATH Probable inactive purple acid phosphatase	0.0_gi|115442163|ref|NP_001045361.1| Os01g0941800 [Oryza sativa Japonica	Sb03g045470_similar to Purple acid phosphatase-like_1e-175	AT3G10150.1_Symbols:_ATPAP16,_PAP16_purple_acid_phosphatase_16_chr3:3137502-3139056_REVERSE_LENGTH=367_8e-169	Bradi2g60548_No_Description_present_0.0	GRMZM2G366607_No Description present_0.0	No_Hits	No_Hits	No_Hits	No_Hits	No_Hits	No_Hits		-1.3563	-1.33267	-1.02781	0.0883923	0.176226	-0.953349	-2.48667	-0.306369	-2.357	1.40935	0.859735	0.281737	0.0961371	-0.0563107	0.783277
IUNQ25963	-1.46603	0.00087514	LOC_Os01g71420	26.13'_'misc.acid and other phosphatases	Chr1	SUPERFAMILY_-_SYSSNGPKDLWPAVSNYVLQVLSQKRDDPALLMYFLDSGGGSYPEVISSAQVQWFHSQSQFLNPNGRIPEIIFWHIPSTAYAKVAPKAKSEIRKPCVGSINREEVAPQEAEWGMMDALVKRASVKAIFVGHNHGLDWCCPHEKLWLCFARHTGYGGYGNWPRGARVIEISEQPFSIQSWIRMEDGTTHSDISL_SUPERFAMILY_-_GGGFKVALFADLHYGENAWTDWGPRQDAGSDRVMAAVLDAEKPDFVVYLGDLVTANNLGIPNASLYWDRAISPTRGRGIPWATVFGNHDDMPFEWPPE_PIRSF_-_MRCWRRLAAAGALLAALCAALALAVAEHRRPDTTASSSSRRPLRFASGGGFKVALFADLHYGENAWTDWG…	26.13'_'misc.acid and other phosphatases	1e-167_sp|Q9SR79|PPA16_ARATH Probable inactive purple acid phosphatase	0.0_gi|115442163|ref|NP_001045361.1| Os01g0941800 [Oryza sativa Japonica	Sb03g045470_similar to Purple acid phosphatase-like_1e-175	AT3G10150.1_Symbols:_ATPAP16,_PAP16_purple_acid_phosphatase_16_chr3:3137502-3139056_REVERSE_LENGTH=367_8e-169	Bradi2g60548_No_Description_present_0.0	GRMZM2G366607_No Description present_0.0	No_Hits	No_Hits	No_Hits	No_Hits	No_Hits	No_Hits		-1.36393	-1.47663	-0.794327	0	0.123877	-0.867524	-2.36134	-0.225206	-2.03574	1.23464	0.773572	0.27558	0.0697994	-0.283547	0.781414
IUNQ06538	-1.29777	0.00299319	LOC_Os01g72810	26.16'_'misc.myrosinases-lectin-jacalin	Chr1	No_Hits	26.16'_'misc.myrosinases-lectin-jacalin	No_Hits	0.0_gi|115442345|ref|NP_001045452.1| Os01g0958200 [Oryza sativa Japonica	Sb03g046410_similar to Protein kinase-like_0.0	AT1G16905.1_Symbols:_Curculin-like_(mannose-binding)_lectin_family_protein_chr1:5782546-5783817_REVERSE_LENGTH=423_1e-35	Bradi4g41920_protein_kinase_family_protein,_putative,_expressed,_subfamily_SD-2b_5e-131	GRMZM2G059299_hypothetical protein LOC100382042 _0.0	Q01LZ8_nonspecific_serine/threonine_protein_kinase_EC_2_7_11_1_Oryza_sativa_TrEMBL_6e-142	No_Hits	No_Hits	No_Hits	No_Hits	No_Hits		-0.780375	-1.51728	-0.870166	-0.413273	0.435472	-0.0546646	-2.59509	0.175722	-0.645863	1.0091	1.05381	-0.074667	-0.259755	1.03811	0.724236
IUNQ35534	-1.50449	0.000177448	LOC_Os10g10560	26.18'_'misc.invertase/pectin methylesterase inhibitor family protein	Chr10	No_Hits	26.18'_'misc.invertase/pectin methylesterase inhibitor family protein	No_Hits	4e-150_gi|18657013|gb|AAL78100.1|AC093568_10 Putative ripening-related	Sb05g022260_similar to Pectinesterase inhibitor domain containing protein_3e-57	AT2G01610.1_Symbols:_Plant_invertase/pectin_methylesterase_inhibitor_superfamily_protein_chr2:274124-274792_REVERSE_LENGTH=222_3e-25	Bradi1g34920_pectin_methylesterase_Inhibitor_(PMEI)_3e-14	GRMZM2G046111_No Description present_2e-59	B9T3X5_pectinesterase_EC_3_1_1_11_Ricinus_communis_TrEMBL_3e-09	No_Hits	No_Hits	No_Hits	No_Hits	No_Hits		-1.20898	-1.04298	-0.688582	0.107906	0.613133	-0.848787	-1.57295	0.660573	-0.574719	1.87002	1.0968	1.26251	0.515568	0.62537	0.875076
IUNQ50381	1.54707	0.010148	LOC_Os08g04360	26.19'_'misc.plastocyanin-like	Chr8	No_Hits	26.19'_'misc.plastocyanin-like	No_Hits	5e-125_gi|38636763|dbj|BAD03006.1| putative blue copper binding protein	Sb02g012920_similar to Os09g0572700 protein_2e-48	AT2G32300.1_Symbols:_UCC1_uclacyanin_1_chr2:13722510-13723464_FORWARD_LENGTH=261_5e-33	Bradi4g05260_copper_ion_binding_(Blast2GO)_6e-57	GRMZM2G027198_blue copper protein _6e-48	No_Hits	No_Hits	No_Hits	No_Hits	No_Hits	No_Hits		1.80562	1.15204	0.21653	-1.4221	-2.97349	-1.38141	0.237074	3.06722	1.59944	-3.14619	-3.05649	-0.556207	-0.773936	-1.98213	-3.14273
IUNQ04337	-1.07346	0.0178696	LOC_Os08g37660	26.19'_'misc.plastocyanin-like	Chr8	No_Hits	26.19'_'misc.plastocyanin-like	No_Hits	3e-122_gi|115476948|ref|NP_001062070.1| Os08g0482600 [Oryza sativa Japonica	Sb02g027260_similar to Putative uncharacterized protein_4e-36	AT5G15350.1_Symbols:_ENODL17,_AtENODL17_early_nodulin-like_protein_17_chr5:4985184-4986154_REVERSE_LENGTH=172_3e-22	Bradi4g32680_copper_ion_binding_(Blast2GO)_5e-36	GRMZM2G053779_Blue copper protein _4e-31	No_Hits	No_Hits	No_Hits	No_Hits	No_Hits	No_Hits		-0.30818	-0.487916	-1.50568	-0.815319	0.204943	-1.11668	-1.40558	2.20383	-0.884162	0.910398	0.82293	0.60114	0.710206	0.167873	0.655036
IUNQ35969	1.63727	0.041362	LOC_Os08g04340	26.19'_'misc.plastocyanin-like	Chr8	No_Hits	26.19'_'misc.plastocyanin-like	No_Hits	3e-133_gi|115474721|ref|NP_001060957.1| Os08g0137800 [Oryza sativa Japonica	Sb02g012920_similar to Os09g0572700 protein_5e-55	AT2G32300.1_Symbols:_UCC1_uclacyanin_1_chr2:13722510-13723464_FORWARD_LENGTH=261_1e-31	Bradi4g05260_copper_ion_binding_(Blast2GO)_1e-64	GRMZM2G027198_blue copper protein _2e-51	No_Hits	No_Hits	No_Hits	No_Hits	No_Hits	No_Hits		2.09022	1.62072	0.798721	-2.50365	-4.32084	-1.65448	0.369763	3.52011	2.1452	-2.14072	-1.1644	-0.911437	-0.352297	-1.80964	-4.43566
IUNQ28574	-1.07367	0.00990922	LOC_Os06g15600	26.19'_'misc.plastocyanin-like	Chr6	No_Hits	26.19'_'misc.plastocyanin-like	No_Hits	5e-103_gi|53791747|dbj|BAD53512.1| putative chemocyanin precursor [Oryza	Sb10g009630_similar to Putative chemocyanin_2e-39	AT2G02850.1_Symbols:_ARPN_plantacyanin_chr2:826630-827720_REVERSE_LENGTH=129_9e-28	Bradi1g43860_copper_ion_binding_(Blast2GO)_3e-49	GRMZM5G866053_No Description present_1e-37	No_Hits	No_Hits	No_Hits	No_Hits	No_Hits	No_Hits		-0.79066	-0.572079	-0.939846	0.222361	0.474267	-0.541491	-1.13208	-3.77383	-0.872627	0.452412	0.369607	0.454521	0.411085	-0.19212	0.464653
IUNQ34322	1.71233	0.0127121	LOC_Os09g34250	26.2'_'misc.UDP glucosyl and glucoronyl transferases	Chr9	No_Hits	26.2'_'misc.UDP glucosyl and glucoronyl transferases	1e-140_sp|Q6X1C0|GLT2_CROSA Crocetin glucosyltransferase 2 OS=Crocus	0.0_gi|115480183|ref|NP_001063685.1| Os09g0518200 [Oryza sativa Japonica	Sb02g030050_similar to Putative uncharacterized protein_0.0	AT2G43840.1_Symbols:_UGT74F1_UDP-glycosyltransferase_74_F1_chr2:18157681-18159166_FORWARD_LENGTH=449_2e-138	Bradi4g35356_No_Description_present_0.0	GRMZM2G022212_No Description present_0.0	B9T2H3_indole3acetate_betaglucosyltransferase_EC_2_4_1_121_Ricinus_communis_TrEMBL_3e-149	No_Hits	No_Hits	No_Hits	No_Hits	No_Hits		1.75957	1.97479	3.01435	-0.144509	-0.16879	-0.35964	-0.599179	1.29262	1.50502	1.29243	-1.98058	-2.34539	1.06723	-1.7713	-3.25543
IUNQ05203	-1.45451	1.52108e-05	LOC_Os07g13634	26.2'_'misc.UDP glucosyl and glucoronyl transferases	Chr7	No_Hits	26.2'_'misc.UDP glucosyl and glucoronyl transferases	5e-118_sp|Q9M052|U76F1_ARATH UDP-glycosyltransferase 76F1 OS=Arabidopsis	0.0_gi|115471333|ref|NP_001059265.1| Os07g0240600 [Oryza sativa Japonica	Sb02g007080_similar to Putative uncharacterized protein_0.0	AT3G55700.1_Symbols:_UDP-Glycosyltransferase_superfamily_protein_chr3:20671202-20673278_FORWARD_LENGTH=460_4e-119	Bradi1g53560_UDP-galactose:glucosylceramide_beta-1,4-galactosyltransferase_activity_(Blast2GO)_0.0	GRMZM2G463996_No Description present_0.0	B9SWM9_anthocyanidin_3Oglucosyltransferase_EC_2_4_1_115_Ricinus_communis_TrEMBL_4e-121	No_Hits	No_Hits	No_Hits	No_Hits	No_Hits		-1.15103	-0.54455	-0.505908	-0.682745	-0.503129	-1.53469	-1.45236	-0.229635	-0.503918	0.621126	1.53592	0.522355	0.744118	0.0910826	0.363354
IUNQ16887	-1.13708	0.00277449	LOC_Os05g41400	26.2'_'misc.UDP glucosyl and glucoronyl transferases	Chr5	No_Hits	26.2'_'misc.UDP glucosyl and glucoronyl transferases	7e-119_sp|O64733|U87A2_ARATH UDP-glycosyltransferase 87A2 OS=Arabidopsis	0.0_gi|115464641|ref|NP_001055920.1| Os05g0493600 [Oryza sativa Japonica	Sb09g024190_similar to Os05g0493600 protein_0.0	AT2G30140.2_Symbols:_UDP-Glycosyltransferase_superfamily_protein_chr2:12872200-12873691_FORWARD_LENGTH=454_4e-120	Bradi2g21317_No_Description_present_0.0	GRMZM2G440902_indole-3-acetate beta-glucosyltransferase _0.0	B9SRZ9_indole3acetate_betaglucosyltransferase_EC_2_4_1_121_Ricinus_communis_TrEMBL_3e-125	No_Hits	No_Hits	No_Hits	No_Hits	No_Hits		-1.34229	-0.816477	0.133857	-0.123664	0.602267	-0.80929	-0.988326	0.0705547	-0.823646	1.43515	2.47031	0.663331	0.588649	-0.0512056	0.509647
IUNQ29339	1.0002	0.00161051	LOC_Os04g57510	26.2'_'misc.UDP glucosyl and glucoronyl transferases	Chr4	Pfam_Exostosin family_RLLRVYVAELPRALNHGLLDLYWSLPAADSRIPASSDPDHPPPRPPRAHSPYPDSPLIKQYSAEYWLLASLQPGSSSAPAVRVVADWRDADVVFVPFFATLSAEMELGWGAKGAFRRKEGNEDYRRQREVVDRVTAHPAWRRSGGRDHVFVLTDPVAMWHVRKEIAPAILLVVDFGGWYKLDSNSASSNVSHMIQHTQVSLLKDVIVPYTHLLPTMHLSENKDRPTLLYFKGAKHRHRGGLVREKLWDLMVNEPDVVMEEGYPNATGREQSIKGMRTSEFCLHPAGDTPTSCRLFDAVASLCIPVIVSDEIELPFEGMIDYTEFAIFVSVNNSMRPKWLTNYLRNV_____________	26.2'_'misc.UDP glucosyl and glucoronyl transferases	No_Hits	0.0_gi|32488405|emb|CAE02830.1| OSJNBa0043A12.35 [Oryza sativa Japonica	Sb06g032380_similar to H0624F09.5 protein_0.0	AT1G34270.1_Symbols:_Exostosin_family_protein_chr1:12492571-12494514_REVERSE_LENGTH=477_0.0	Bradi5g25660_Similar_to_arabinosyltransferase._CAZy_family_GT47;AliasBdGT47B5_0.0	GRMZM2G149932_hypothetical protein LOC100217246 _0.0	B9RRY1_glucuronosylNacetylglucosaminylproteoglycan_4alphaNacetylglucosaminyltransferase_EC_2_4_1_224_Ricinus_communis_TrEMBL_7e-14	No_Hits	No_Hits	No_Hits	No_Hits	No_Hits		0.827441	0.410378	-0.377418	0.0845714	-0.567201	0.790535	0.802577	0.633751	0.398013	-2.99581	-1.06222	-0.977391	-0.498436	0.433988	-0.442096
IUNQ01906	2.01677	0.0128656	LOC_Os04g44354	26.2'_'misc.UDP glucosyl and glucoronyl transferases	Chr4	No_Hits	26.2'_'misc.UDP glucosyl and glucoronyl transferases	1e-117_sp|Q9LHJ2|U82A1_ARATH UDP-glycosyltransferase 82A1 OS=Arabidopsis	0.0_gi|38344431|emb|CAE05637.2| OSJNBa0038O10.3 [Oryza sativa Japonica	Sb06g023060_similar to OSIGBa0153E02-OSIGBa0093I20.18 protein_0.0	AT3G22250.1_Symbols:_UDP-Glycosyltransferase_superfamily_protein_chr3:7867806-7870053_FORWARD_LENGTH=461_9e-119	Bradi5g16210_UDP-galactosyltransferase_activity_(Blast2GO)_0.0	GRMZM2G021786_hypothetical protein LOC100192739 _0.0	B9S4X3_anthocyanidin_3Oglucosyltransferase_EC_2_4_1_115_Ricinus_communis_TrEMBL_9e-116	No_Hits	No_Hits	No_Hits	No_Hits	No_Hits		-0.603396	-1.29908	-0.52559	0.697082	1.16382	-0.0151815	-0.670389	1.30452	-0.858132	1.07938	-2.36382	0.511156	-4.06216	-4.37273	-3.41522
IUNQ27107	1.0426	0.0247023	LOC_Os04g57510	26.2'_'misc.UDP glucosyl and glucoronyl transferases	Chr4	Pfam_Exostosin family_RLLRVYVAELPRALNHGLLDLYWSLPAADSRIPASSDPDHPPPRPPRAHSPYPDSPLIKQYSAEYWLLASLQPGSSSAPAVRVVADWRDADVVFVPFFATLSAEMELGWGAKGAFRRKEGNEDYRRQREVVDRVTAHPAWRRSGGRDHVFVLTDPVAMWHVRKEIAPAILLVVDFGGWYKLDSNSASSNVSHMIQHTQVSLLKDVIVPYTHLLPTMHLSENKDRPTLLYFKGAKHRHRGGLVREKLWDLMVNEPDVVMEEGYPNATGREQSIKGMRTSEFCLHPAGDTPTSCRLFDAVASLCIPVIVSDEIELPFEGMIDYTEFAIFVSVNNSMRPKWLTNYLRNV_____________	26.2'_'misc.UDP glucosyl and glucoronyl transferases	No_Hits	0.0_gi|32488405|emb|CAE02830.1| OSJNBa0043A12.35 [Oryza sativa Japonica	Sb06g032380_similar to H0624F09.5 protein_0.0	AT1G34270.1_Symbols:_Exostosin_family_protein_chr1:12492571-12494514_REVERSE_LENGTH=477_0.0	Bradi5g25660_Similar_to_arabinosyltransferase._CAZy_family_GT47;AliasBdGT47B5_0.0	GRMZM2G149932_hypothetical protein LOC100217246 _0.0	B9RRY1_glucuronosylNacetylglucosaminylproteoglycan_4alphaNacetylglucosaminyltransferase_EC_2_4_1_224_Ricinus_communis_TrEMBL_7e-14	No_Hits	No_Hits	No_Hits	No_Hits	No_Hits		1.06456	1.3612	-0.934842	-0.640421	-1.30253	0.297842	1.35598	-0.406459	0.892629	-2.09689	-1.71475	-0.622099	0	-0.67345	-0.285572
IUNQ07018	1.03302	0.00352972	LOC_Os03g60700	26.2'_'misc.UDP glucosyl and glucoronyl transferases	Chr3	No_Hits	26.2'_'misc.UDP glucosyl and glucoronyl transferases	4e-87_sp|Q9DB25|ALG5_MOUSE Dolichyl-phosphate beta-glucosyltransferase	0.0_gi|115456257|ref|NP_001051729.1| Os03g0821800 [Oryza sativa Japonica	Sb01g003140_similar to Glycosyl transferase, group 2 family protein, expressed_0.0	AT2G39630.1_Symbols:_Nucleotide-diphospho-sugar_transferases_superfamily_protein_chr2:16522008-16524561_REVERSE_LENGTH=336_4e-150	Bradi1g03660_dolichyl-phosphate_beta-glucosyltransferase_activity_(Blast2GO)_0.0	GRMZM2G129620_hypothetical protein LOC100273013 _0.0	B9SXX8_dolichylphosphate_betaglucosyltransferase_EC_2_4_1_117_Ricinus_communis_TrEMBL_9e-159	No_Hits	No_Hits	No_Hits	No_Hits	No_Hits		0.548604	0.334634	-0.325582	0.422858	-0.346504	2.21309	1.00487	-0.368843	1.11537	-1.90651	-0.757631	-0.275782	-0.135929	-0.574849	-0.409759
IUNQ35897	-1.30593	0.00873582	LOC_Os02g49140	26.2'_'misc.UDP glucosyl and glucoronyl transferases	Chr2	Pfam_galactosyl transferase GMA12/MNN10 family_ERVLMVSGSQPEPCGSPAGDSLLTRLLKNKLDYCRLNGVQLLYNTALLRPSMDRYWAKIPVVRAAMVAHPEAEWVWWVDSDAVLTDMDFRLPLSRYRDHNFVAHGWPHLVYESRSWTSLNAGVFLIRNCQWSLDFMDAWAAMGPDSPEYQHWGAVLTSTFKDKVFNESDDQSALVYMLLQSGSPWRDKVYLESDYYFEGYWLEIAGRLGNITERYEAMERGAAPLRRRHAEAEHASYAAARDAALAGAGLAESGVSGWRRPFVTHFTGCQPCSGH_____________	26.2'_'misc.UDP glucosyl and glucoronyl transferases	8e-157_sp|Q564G7|GMGT1_CYATE Galactomannan galactosyltransferase 1 OS=Cyamopsis	0.0_gi|115448381|ref|NP_001047970.1| Os02g0723200 [Oryza sativa Japonica	Sb04g029500_similar to Alpha-6-galactosyltransferase_0.0	AT2G22900.1_Symbols:_Galactosyl_transferase_GMA12/MNN10_family_protein_chr2:9744359-9746193_REVERSE_LENGTH=449_6e-156	Bradi3g56507_No_Description_present_0.0	AC186147.3_FGP008_No Description present_0.0	B9SH21_xyloglucan_6xylosyltransferase_EC_2_4_2_39_Ricinus_communis_TrEMBL_1e-158	No_Hits	No_Hits	No_Hits	No_Hits	No_Hits		-1.52822	0.404755	-0.524199	0.112739	-0.506011	-2.09286	-2.0149	-0.815306	-0.203694	0.201155	2.43907	0.537853	0.359605	-0.390177	-0.191173
IUNQ10561	1.08293	0.0385259	LOC_Os02g51900	26.2'_'misc.UDP glucosyl and glucoronyl transferases	Chr2	No_Hits	26.2'_'misc.UDP glucosyl and glucoronyl transferases	0.0_sp|Q9ZWJ3|U85A2_ARATH UDP-glycosyltransferase 85A2 OS=Arabidopsis	0.0_gi|115448767|ref|NP_001048163.1| Os02g0755500 [Oryza sativa Japonica	Sb04g027470_similar to Putative uncharacterized protein_0.0	AT1G22360.1_Symbols:_AtUGT85A2,_UGT85A2_UDP-glucosyl_transferase_85A2_chr1:7895068-7897527_REVERSE_LENGTH=481_0.0	Bradi3g58700_glucuronosyltransferase_activity_(Blast2GO)_0.0	GRMZM2G470524_No Description present_0.0	B9SIN2_anthocyanidin_3Oglucosyltransferase_EC_2_4_1_115_Ricinus_communis_TrEMBL_0.0	No_Hits	No_Hits	No_Hits	No_Hits	No_Hits		2.27371	1.75152	1.25522	-0.816608	-1.36174	0.0268497	1.65104	0.429679	0.942897	-2.80064	-1.60163	0.437603	1.20804	-0.512368	-1.10859
IUNQ41171	1.08724	0.045477	LOC_Os02g51930	26.2'_'misc.UDP glucosyl and glucoronyl transferases	Chr2	No_Hits	26.2'_'misc.UDP glucosyl and glucoronyl transferases	0.0_sp|Q9SK82|U85A1_ARATH UDP-glycosyltransferase 85A1 OS=Arabidopsis	0.0_gi|115448771|ref|NP_001048165.1| Os02g0755900 [Oryza sativa Japonica	Sb04g027420_similar to Putative uncharacterized protein_0.0	AT1G22400.1_Symbols:_UGT85A1,_ATUGT85A1_UDP-Glycosyltransferase_superfamily_protein_chr1:7903851-7906607_REVERSE_LENGTH=489_0.0	Bradi3g58670_No_Description_present_0.0	GRMZM2G041699_cytokinin-O-glucosyltransferase 2 _0.0	B9RJL8_anthocyanidin_3Oglucosyltransferase_EC_2_4_1_115_Ricinus_communis_TrEMBL_0.0	No_Hits	No_Hits	No_Hits	No_Hits	No_Hits		2.34522	1.95047	1.36677	-0.662433	-0.927331	-0.257803	1.12766	0.293656	0.778504	-1.83567	-0.857753	-0.193452	1.52082	-0.922945	-0.646054
IUNQ46885	-1.0167	0.00367938	LOC_Os11g25454	26.2'_'misc.UDP glucosyl and glucoronyl transferases	Chr11	No_Hits	26.2'_'misc.UDP glucosyl and glucoronyl transferases	1e-143_sp|Q8W2B7|BX8_MAIZE DIMBOA UDP-glucosyltransferase BX8 OS=Zea	0.0_gi|115485343|ref|NP_001067815.1| Os11g0441500 [Oryza sativa Japonica	Sb09g028320_similar to UDP-glucosyltransferase BX8_2e-174	AT3G11340.1_Symbols:_UDP-Glycosyltransferase_superfamily_protein_chr3:3556728-3558149_FORWARD_LENGTH=447_8e-109	Bradi1g53550_glucuronosyltransferase_activity_(Blast2GO)_2e-143	GRMZM2G085054_benzoxazinone synthesis8 (bx8), mRNA_1e-144	Q8W2B7_2,4dihydroxy7methoxy2H1,4benzoxazin3(4H)one_2Dglucosyltransferase_EC_2_4_1_202_Zea_mays_SwissProt_9e-143	No_Hits	No_Hits	No_Hits	No_Hits	No_Hits		-1.15045	-0.767112	-0.866901	-0.258244	0.53947	-0.876218	-1.95415	-0.541976	-1.00511	0	1.10887	-0.237192	0.0945501	-0.155701	0.96135
IUNQ43194	1.25712	0.00223591	LOC_Os10g09990	26.2'_'misc.UDP glucosyl and glucoronyl transferases	Chr10	No_Hits	26.2'_'misc.UDP glucosyl and glucoronyl transferases	1e-130_sp|Q9ZQ94|U73C5_ARATH UDP-glycosyltransferase 73C5 OS=Arabidopsis	0.0_gi|115481308|ref|NP_001064247.1| Os10g0178500 [Oryza sativa Japonica	Sb03g004160_similar to Putative uncharacterized protein_0.0	AT2G36800.1_Symbols:_DOGT1,_UGT73C5_don-glucosyltransferase_1_chr2:15423493-15424980_REVERSE_LENGTH=495_1e-131	Bradi1g45090_No_Description_present_0.0	GRMZM2G338465_cytokinin-O-glucosyltransferase 3 _0.0	B9S0A3_anthocyanidin_3Oglucosyltransferase_EC_2_4_1_115_Ricinus_communis_TrEMBL_6e-132	No_Hits	No_Hits	No_Hits	No_Hits	No_Hits		0.956789	1.60809	2.47598	1.75184	-0.31048	-1.19986	-0.364612	-0.318518	1.21641	-1.16241	-0.495904	-1.08979	0.146048	-1.11137	-1.19966
IUNQ05858	1.26678	0.0195258	LOC_Os10g07970	26.2'_'misc.UDP glucosyl and glucoronyl transferases	Chr10	No_Hits	26.2'_'misc.UDP glucosyl and glucoronyl transferases	4e-85_sp|Q4R1I9|ANGLT_ROSHC Anthocyanidin 5,3-O-glucosyltransferase	0.0_gi|110288642|gb|ABG65918.1| Anthocyanidin 5,3-O-glucosyltransferase,	Sb07g011880_similar to Os05g0527000 protein_6e-149	AT3G16520.3_Symbols:_UGT88A1_UDP-glucosyl_transferase_88A1_chr3:5619355-5620833_REVERSE_LENGTH=462_4e-73	Bradi2g19170_glucuronosyltransferase_activity_(Blast2GO)_4e-158	AC206788.3_FGP015_No Description present_1e-136	B9RIR1_hydroquinone_glucosyltransferase_EC_2_4_1_218_Ricinus_communis_TrEMBL_2e-89	No_Hits	No_Hits	No_Hits	No_Hits	No_Hits		1.06501	1.05944	3.9937	-2.03981	-1.7339	-0.200769	0.504427	2.63523	0.925049	-0.410938	-2.11946	-1.02843	1.58865	-0.457998	-2.14089
IUNQ37600	1.38367	0.000300056	LOC_Os01g15780	26.2'_'misc.UDP glucosyl and glucoronyl transferases	Chr1	SUPERFAMILY_-_LLVSHELSLSGGPLLLMELAFLLRQVGSQVVWITNQRSEETNDVTYSLEHKMLSHGVQVLPARGHEAIDTALKADLVILNTAVAGKWLDAVLNDHVPQVLPKILWWIHEMRGHYFKLEYVKHLPLVAGAMIDSHTTAEYWKTRTHDRLKIQMPQTYVVHLGNSKELMEVAEDNVARRVLREHIREFLGVRSEDLVFAIINSVSRGKGQDLFLQAFYQGVQLIEQKKLKVPTMHAVVVGSDINAQTKFETQLRDFAVKNGIQDRVHFVNKTLAVAPYLAATDVLVQNSQARGECFGRITIEAMAFKLPVLV_Gene3D_-_DNVARRVLREHIREFLGVRSEDLVFAIINSVSRGKGQDLFLQAFYQGVQLIEQKKLKVPTMHAVV…	26.2'_'misc.UDP glucosyl and glucoronyl transferases	No_Hits	0.0_gi|115435790|ref|NP_001042653.1| Os01g0262600 [Oryza sativa Japonica	Sb03g010200_similar to Putative uncharacterized protein_0.0	AT1G19710.1_Symbols:_UDP-Glycosyltransferase_superfamily_protein_chr1:6814920-6816716_FORWARD_LENGTH=479_0.0	Bradi2g09620_Putative_glycosyltransferase,_CAZy_family_GT4;AliasBdGT4A4_0.0	GRMZM2G119778_hypothetical protein LOC100191545 _0.0	B2IVB1_starch_synthase_(glycosyltransferring)_EC_2_4_1_21_Nostoc_punctiforme_(strain_ATCC_29133_/_PCC_73102)_TrEMBL_3e-12	No_Hits	No_Hits	No_Hits	No_Hits	No_Hits		0.967453	-0.105581	0.658485	0.081419	0.406789	1.32211	1.68014	0.0688357	1.30485	-2.21209	-1.87035	-0.0193887	-0.9545	0.414088	-1.3339
IUNQ26353	1.05845	0.0007448	LOC_Os01g15780	26.2'_'misc.UDP glucosyl and glucoronyl transferases	Chr1	SUPERFAMILY_-_LLVSHELSLSGGPLLLMELAFLLRQVGSQVVWITNQRSEETNDVTYSLEHKMLSHGVQVLPARGHEAIDTALKADLVILNTAVAGKWLDAVLNDHVPQVLPKILWWIHEMRGHYFKLEYVKHLPLVAGAMIDSHTTAEYWKTRTHDRLKIQMPQTYVVHLGNSKELMEVAEDNVARRVLREHIREFLGVRSEDLVFAIINSVSRGKGQDLFLQAFYQGVQLIEQKKLKVPTMHAVVVGSDINAQTKFETQLRDFAVKNGIQDRVHFVNKTLAVAPYLAATDVLVQNSQARGECFGRITIEAMAFKLPVLV_Gene3D_-_DNVARRVLREHIREFLGVRSEDLVFAIINSVSRGKGQDLFLQAFYQGVQLIEQKKLKVPTMHAVV…	26.2'_'misc.UDP glucosyl and glucoronyl transferases	No_Hits	0.0_gi|115435790|ref|NP_001042653.1| Os01g0262600 [Oryza sativa Japonica	Sb03g010200_similar to Putative uncharacterized protein_0.0	AT1G19710.1_Symbols:_UDP-Glycosyltransferase_superfamily_protein_chr1:6814920-6816716_FORWARD_LENGTH=479_0.0	Bradi2g09620_Putative_glycosyltransferase,_CAZy_family_GT4;AliasBdGT4A4_0.0	GRMZM2G119778_hypothetical protein LOC100191545 _0.0	B2IVB1_starch_synthase_(glycosyltransferring)_EC_2_4_1_21_Nostoc_punctiforme_(strain_ATCC_29133_/_PCC_73102)_TrEMBL_3e-12	No_Hits	No_Hits	No_Hits	No_Hits	No_Hits		0.844568	-0.186369	0.548333	0.0044632	-0.296119	0.778365	1.26543	0.123127	1.03548	-2.18056	-1.48777	-0.410374	-1.13494	0.373486	-1.11409
IUNQ01033	1.57122	0.0123614	LOC_Os01g08440	26.2'_'misc.UDP glucosyl and glucoronyl transferases	Chr1	ProSitePatterns_UDP-glycosyltransferases signature._WCDQVRVLGHPAVGCFVTHCGWNSTLEAVASGVPAVCVPQWTDQ_Pfam_UDP-glucoronosyl and UDP-glucosyl transferase_NDTGYLEWLDARPAGSVVYISFGSLSTMSRRQIAEVSRGMAASGRPFLWVLRKDNRGEADDVAIDGGVVVEWCDQVRVLGHPAVGCFVTHCGWNSTLEAVASGVPAVCVPQWTDQGTNAWLVAERLGAGVRAAVSE_Gene3D_-_KQNDTGYLEWLDARPAGSVV_Gene3D_-_YISFGSLSTMSRRQIAEVSRGMAASGRPFLWVLRKDNRGEADDVAIDGGVVVEWCDQVRVLGHPAVGCFVTHCGW…	26.2'_'misc.UDP glucosyl and glucoronyl transferases	3e-118_sp|O23406|U75D1_ARATH UDP-glycosyltransferase 75D1 OS=Arabidopsis	0.0_gi|297596215|ref|NP_001042201.2| Os01g0179600 [Oryza sativa Japonica	Sb03g003760_similar to Putative uncharacterized protein_0.0	AT4G15550.1_Symbols:_IAGLU_indole-3-acetate_beta-D-glucosyltransferase_chr4:8877877-8879301_REVERSE_LENGTH=474_2e-119	Bradi2g05050_UDP-galactosyltransferase_activity_(Blast2GO)_0.0	GRMZM2G363554_No Description present_0.0	B9RRM0_limonoid_glucosyltransferase_EC_2_4_1_210_Ricinus_communis_TrEMBL_1e-116	No_Hits	No_Hits	No_Hits	No_Hits	No_Hits		0.984685	2.03417	2.44193	-0.639156	-0.783734	-1.56423	0.955137	1.16797	-0.0192833	0.0574646	-2.91038	-1.6675	-1.66061	-1.32543	0.289049
IUNQ01373	1.17731	0.0394729	LOC_Os01g53330	26.2'_'misc.UDP glucosyl and glucoronyl transferases	Chr1	Pfam_UDP-glucoronosyl and UDP-glucosyl transferase_SDKDHDCLRWLDAQPDNSVVFLSFGSLGRFCKKQLEEIAIGLQKSEKRFLWVVRSPRIDEKNVFEPLAEPDLDALLPAGFMEATRGRGLVVKLWAPQVEVLRHRATGAFVTHCGWNSTLEGITAGLPLLCWPLYAEQRLNKVFV_ProSitePatterns_UDP-glycosyltransferases signature._WAPQVEVLRHRATGAFVTHCGWNSTLEGITAGLPLLCWPLYAEQ_SUPERFAMILY_-_TVVLYPGLGVGHLVPMVELAKVFLRHGLAVTVAAVKPPLDSPDFSAAVARFAECNPAINFHVLPPPPPPPAPVGSGSDGKSASPIVGMLGFL…	26.2'_'misc.UDP glucosyl and glucoronyl transferases	5e-118_sp|Q4R1I9|ANGLT_ROSHC Anthocyanidin 5,3-O-glucosyltransferase	0.0_gi|115439773|ref|NP_001044166.1| Os01g0734600 [Oryza sativa Japonica	Sb03g033810_similar to Putative uncharacterized protein_0.0	AT3G16520.3_Symbols:_UGT88A1_UDP-glucosyl_transferase_88A1_chr3:5619355-5620833_REVERSE_LENGTH=462_4e-111	Bradi2g49057_No_Description_present_0.0	GRMZM2G105991_hypothetical protein LOC100279846 _2e-176	B9RIR1_hydroquinone_glucosyltransferase_EC_2_4_1_218_Ricinus_communis_TrEMBL_5e-120	No_Hits	No_Hits	No_Hits	No_Hits	No_Hits		1.28275	-0.350769	0.989341	-0.511658	-1.37934	0.338473	1.16643	-1.49008	1.06791	-2.69647	-1.21575	-0.576434	0.738457	-0.776071	-2.288
IUNQ06468	1.00335	0.0543028	LOC_Os02g44320	26.21'_'misc.protease inhibitor/seed storage/lipid transfer protein (LTP) family protein	Chr2	ProSiteProfiles_signature_desc=Prokaryotic membrane lipoprotein lipid attachment site profile._-_Gene3D_-_TKCPKNALKFAACADVLGLVSAEVGQPPYEPCCGVLGGLADLEAAVCLCTAIKANVLGITLDIPVKLSLLVNYCGKNVPSGFIC_Pfam_Hydrophobic seed protein_KCPKNALKFAACADVLGLVSAEVGQPPYEPCCGVLGGLADLEAAVCLCTAIKANVLGITLDIPVKLSLLVNYCGKNVPSGFICA_SMART_Plant lipid transfer protein / seed storage protein / trypsin-alpha amylase inhibitor d…	26.21'_'misc.protease inhibitor/seed storage/lipid transfer protein (LTP) family protein	No_Hits	1e-83_gi|115447743|ref|NP_001047651.1| Os02g0662100 [Oryza sativa Japonica	Sb04g032620_similar to Putative uncharacterized protein_7e-47	AT4G12510.1_Symbols:_Bifunctional_inhibitor/lipid-transfer_protein/seed_storage_2S_albumin_superfamily_protein_chr4:7417414-7417803_REVERSE_LENGTH=129_8e-35	Bradi3g50900_No_Description_present_3e-57	GRMZM2G398807_cortical cell-delineating protein _1e-53	No_Hits	No_Hits	No_Hits	No_Hits	No_Hits	No_Hits		0.413641	1.8062	-0.416327	0.434507	-0.682403	-1.00958	-0.102618	-0.409678	-0.0414677	-4.2907	-0.717063	-0.744623	-0.521573	-1.69703	0.896794
IUNQ31722	1.11439	0.0123725	LOC_Os10g20830	26.21'_'misc.protease inhibitor/seed storage/lipid transfer protein (LTP) family protein	Chr10	No_Hits	26.21'_'misc.protease inhibitor/seed storage/lipid transfer protein (LTP) family protein	No_Hits	2e-91_gi|115481624|ref|NP_001064405.1| Os10g0349300 [Oryza sativa Japonica	Sb01g029620_similar to Cortical cell-delineating protein precursor_5e-31	AT4G12500.1_Symbols:_Bifunctional_inhibitor/lipid-transfer_protein/seed_storage_2S_albumin_superfamily_protein_chr4:7414369-7414902_REVERSE_LENGTH=177_9e-29	Bradi1g78240_No_Description_present_1e-29	GRMZM2G037255_cortical cell-delineating protein _2e-33	No_Hits	No_Hits	No_Hits	No_Hits	No_Hits	No_Hits		0.760881	0.625878	2.56364	0.211711	-0.626583	1.20764	0.731306	1.51725	4.61615	-0.478324	0.325594	0.571784	-0.588404	-0.621791	-0.630796
IUNQ07913	1.47555	0.0101693	LOC_Os04g10010	26.22'_'misc.short chain dehydrogenase/reductase (SDR)	Chr4	No_Hits	26.22'_'misc.short chain dehydrogenase/reductase (SDR)	0.0_sp|Q7FAE1|MOMAS_ORYSJ Momilactone A synthase OS=Oryza sativa	0.0_gi|115457148|ref|NP_001052174.1| Os04g0179200 [Oryza sativa Japonica	Sb06g009610_similar to H0502B11.10 protein_1e-117	AT2G47140.1_Symbols:_NAD(P)-binding_Rossmann-fold_superfamily_protein_chr2:19350970-19352059_REVERSE_LENGTH=257_4e-82	Bradi5g08940_testosterone_17-beta-dehydrogenase_activity,_estradiol_17-beta-dehydrogenase_activity,_3-alpha(17-beta)-hydroxysteroid_dehydrogenase_(NAD+)_activity,_testosterone_17-beta-dehydrogenase_(NADP+)_activity,_7-beta-hydroxysteroid_dehydrogenase_(NADP+)_activity_(Blast2GO)_2e-113	GRMZM2G069523_No Description present_1e-116	Q7FAE1_momilactoneA_synthase_EC_1_1_1_295_Oryza_sativa_subsp__japonica_SwissProt_0.0	No_Hits	No_Hits	No_Hits	No_Hits	No_Hits		2.33764	1.06062	1.45227	-0.911217	-0.659464	1.79108	4.38427	-2.23991	1.9721	-0.470997	-2.09975	-0.668038	-1.47622	0.695421	-2.01033
IUNQ07540	1.8143	0.0161415	LOC_Os04g10000	26.22'_'misc.short chain dehydrogenase/reductase (SDR)	Chr4	No_Hits	26.22'_'misc.short chain dehydrogenase/reductase (SDR)	2e-163_sp|Q7FAE1|MOMAS_ORYSJ Momilactone A synthase OS=Oryza sativa	0.0_gi|115457146|ref|NP_001052173.1| Os04g0179100 [Oryza sativa Japonica	Sb06g009610_similar to H0502B11.10 protein_1e-115	AT2G47140.1_Symbols:_NAD(P)-binding_Rossmann-fold_superfamily_protein_chr2:19350970-19352059_REVERSE_LENGTH=257_3e-81	Bradi5g08940_testosterone_17-beta-dehydrogenase_activity,_estradiol_17-beta-dehydrogenase_activity,_3-alpha(17-beta)-hydroxysteroid_dehydrogenase_(NAD+)_activity,_testosterone_17-beta-dehydrogenase_(NADP+)_activity,_7-beta-hydroxysteroid_dehydrogenase_(NADP+)_activity_(Blast2GO)_1e-116	GRMZM2G069523_No Description present_1e-115	Q7FAE1_momilactoneA_synthase_EC_1_1_1_295_Oryza_sativa_subsp__japonica_SwissProt_2e-162	No_Hits	No_Hits	No_Hits	No_Hits	No_Hits		2.7472	2.61832	0.202958	-1.17913	-1.11678	1.30421	5.17438	0.229735	1.56689	1.02512	-3.23407	-1.15523	-0.583031	0.997375	-1.94258
IUNQ06347	1.16678	0.00167811	LOC_Os02g17330	26.26.1'_'misc.aminotransferases.aminotransferase class IV family protein	Chr2	No_Hits	26.26.1'_'misc.aminotransferases.aminotransferase class IV family protein	1e-146_sp|Q8L493|BCAL3_ARATH Branched-chain-amino-acid aminotransferase-like	0.0_gi|115445503|ref|NP_001046531.1| Os02g0273100 [Oryza sativa Japonica	Sb04g010240_similar to Os02g0273100 protein_0.0	AT5G57850.1_Symbols:_D-aminoacid_aminotransferase-like_PLP-dependent_enzymes_superfamily_protein_chr5:23435548-23437287_REVERSE_LENGTH=373_1e-147	Bradi3g10127_No_Description_present_0.0	GRMZM2G069596_No Description present_0.0	B9RS41_Daminoacid_transaminase_EC_2_6_1_21_Ricinus_communis_TrEMBL_2e-162	No_Hits	No_Hits	No_Hits	No_Hits	No_Hits		0.648882	0.629181	-0.681469	0.194822	-0.748399	1.19134	0.611365	0.112143	0.424918	-2.16505	-1.8943	-0.25226	-1.14728	-0.300965	-0.284839
IUNQ19776	-1.28211	0.000623997	LOC_Os08g02094	26.28'_'misc.GDSL-motif lipase	Chr8	No_Hits	26.28'_'misc.GDSL-motif lipase	1e-152_sp|Q9SF78|GDL29_ARATH GDSL esterase/lipase At1g71691 OS=Arabidopsis	0.0_gi|115474477|ref|NP_001060835.1| Os08g0112900 [Oryza sativa Japonica	Sb07g001270_similar to Putative GDSL-motif lipase/hydrolase protein_1e-178	AT1G71691.2_Symbols:_GDSL-like_Lipase/Acylhydrolase_superfamily_protein_chr1:26949395-26951480_REVERSE_LENGTH=384_1e-153	Bradi3g13585_No_Description_present_3e-161	GRMZM2G015708_hypothetical protein LOC100384803 (LOC100384803), mRNA_0.0	B0FTZ8_triacylglycerol_lipase_EC_3_1_1_3_Jacaranda_mimosifolia_TrEMBL_1e-111	No_Hits	No_Hits	No_Hits	No_Hits	No_Hits		-1.26688	-1.0021	-0.454399	-0.261766	0.61872	-0.676631	-1.49766	0.665629	-0.859712	1.69646	0.695371	0.881945	0.353844	0.577546	0.918427
IUNQ54256	-1.1033	0.017865	LOC_Os07g39750	26.28'_'misc.GDSL-motif lipase	Chr7	No_Hits	26.28'_'misc.GDSL-motif lipase	2e-156_sp|Q9LIN2|GDL53_ARATH GDSL esterase/lipase At3g26430 OS=Arabidopsis	0.0_gi|115473061|ref|NP_001060129.1| Os07g0586200 [Oryza sativa Japonica	Sb02g037820_similar to Putative uncharacterized protein ache_0.0	AT3G26430.1_Symbols:_GDSL-like_Lipase/Acylhydrolase_superfamily_protein_chr3:9674419-9675889_FORWARD_LENGTH=380_1e-157	Bradi1g23120_IgE_binding_(Blast2GO)_0.0	AC212068.4_FGP005_No Description present_9e-95	Q9FXE5_alphaLfucosidase_EC_3_2_1_51_Arabidopsis_thaliana_SwissProt_1e-143	No_Hits	No_Hits	No_Hits	No_Hits	No_Hits		-0.768139	-0.395187	-0.853105	-0.0309134	0.7339	-1.78548	-1.88346	-1.21632	0.23756	0.50824	2.20672	0	-0.351161	-0.000975609	0.409055
IUNQ52741	-1.12699	0.000138037	LOC_Os06g06260	26.28'_'misc.GDSL-motif lipase	Chr6	No_Hits	26.28'_'misc.GDSL-motif lipase	2e-91_sp|Q9FJ45|GDL83_ARATH GDSL esterase/lipase At5g45910 OS=Arabidopsis	0.0_gi|115466514|ref|NP_001056856.1| Os06g0156700 [Oryza sativa Japonica	Sb10g003900_similar to Putative lipase_0.0	AT5G45910.1_Symbols:_GDSL-like_Lipase/Acylhydrolase_superfamily_protein_chr5:18620420-18622264_REVERSE_LENGTH=372_1e-92	Bradi1g49010_IgE_binding_(Blast2GO)_3e-148	GRMZM5G873767_hypothetical protein LOC100193659 _0.0	Q6H8W7_carboxylesterase_EC_3_1_1_1_Alopecurus_myosuroides_TrEMBL_7e-89	No_Hits	No_Hits	No_Hits	No_Hits	No_Hits		-0.769027	-0.410811	-0.578784	-0.178824	0.240713	-0.848899	-0.708579	0.437677	-0.840871	1.33964	1.10425	0.867201	0.41811	0.233739	0.657293
IUNQ37317	-1.07086	0.00589067	LOC_Os06g06290	26.28'_'misc.GDSL-motif lipase	Chr6	No_Hits	26.28'_'misc.GDSL-motif lipase	3e-91_sp|Q9FJ45|GDL83_ARATH GDSL esterase/lipase At5g45910 OS=Arabidopsis	0.0_gi|222634989|gb|EEE65121.1| hypothetical protein OsJ_20187 [Oryza	Sb10g003930_similar to UCW116, putative lipase_0.0	AT5G45910.1_Symbols:_GDSL-like_Lipase/Acylhydrolase_superfamily_protein_chr5:18620420-18622264_REVERSE_LENGTH=372_2e-92	Bradi1g49010_IgE_binding_(Blast2GO)_0.0	GRMZM2G130528_hypothetical protein LOC100382365 _0.0	Q6H8W7_carboxylesterase_EC_3_1_1_1_Alopecurus_myosuroides_TrEMBL_2e-92	No_Hits	No_Hits	No_Hits	No_Hits	No_Hits		-0.554997	0.256416	-0.777081	-0.662531	-0.218484	-1.53442	-1.78086	-1.25783	-0.0825119	-0.419575	1.82602	-0.226498	0.687403	0.34041	0.0106268
IUNQ47867	-1.16058	0.000915221	LOC_Os04g46270	26.28'_'misc.GDSL-motif lipase	Chr4	Gene3D_-_PTESFTKFPQSVLPLWKELDYFKEYAARLRSFRGDDDAAEAATLSEALYIVSMGTNDFLVNYYAVACGQAAEYSTA_____________	26.28'_'misc.GDSL-motif lipase	No_Hits	0.0_gi|61656668|emb|CAI64486.1| OSJNBa0065H10.5 [Oryza sativa Japonica	Sb04g006050_similar to Putative uncharacterized protein_4e-30	AT2G04570.1_Symbols:_GDSL-like_Lipase/Acylhydrolase_superfamily_protein_chr2:1594747-1596129_FORWARD_LENGTH=350_2e-16	Bradi1g35340_No_Description_present_8e-14	GRMZM2G137507_No Description present_1e-33	No_Hits	No_Hits	No_Hits	No_Hits	No_Hits	No_Hits		-1.35558	-1.33978	-0.945948	0.159937	0.712673	-0.207354	-1.22426	0.5065	-0.171589	1.71655	0.570515	1.05602	0.298994	0.757782	0.84391
IUNQ34024	1.18068	7.94746e-05	LOC_Os01g46120	26.28'_'misc.GDSL-motif lipase	Chr1	Gene3D_-_SAAASRALAAPCYPRVFCFGDSLTDTGNIAFLYGNDSRRPSLWPPYGETFFHRATGRSSNGRLIIDFIAEAMGLPFVRPYWGGQTAGNFASGANFAVGGATALSPDFFRERGVPMDDDTVHLDMEMEWFRDLLGMLCTGGDMDGCKGMMNQSLFLVGEIGGNDYNLPLMSGMSIEKIRNFTPSVIAKISSIITEL_Pfam_GDSL-like Lipase/Acylhydrolase_VFCFGDSLTDTGNIAFLYGNDSRRPSLWPPYGETFFHRATGRSSNGRLIIDFIAEAMGLPFVRPYWGGQTAGNFASGANFAVGGATALSPDFFRERGVPMDDDTVHLDMEMEWFRDLLGMLCTGGDMDGCKGMMNQSLFLVGEIGGNDYNLPLMSGMS…	26.28'_'misc.GDSL-motif lipase	3e-111_sp|Q94F40|GDL9_ARATH GDSL esterase/lipase At1g28600 OS=Arabidopsis	0.0_gi|115438883|ref|NP_001043721.1| Os01g0649900 [Oryza sativa Japonica	Sb03g029580_similar to Lipase-like_0.0	AT1G28600.1_Symbols:_GDSL-like_Lipase/Acylhydrolase_superfamily_protein_chr1:10051228-10053073_REVERSE_LENGTH=393_2e-112	Bradi2g45207_No_Description_present_0.0	GRMZM2G166987_hypothetical protein LOC100192079 _0.0	Q3ZFI4_sinapine_esterase_EC_3_1_1_49_Brassica_napus_TrEMBL_6e-100	No_Hits	No_Hits	No_Hits	No_Hits	No_Hits		1.7103	2.5299	1.30221	-0.31586	0.247249	-0.349688	1.09174	-0.143774	0.596359	-0.303459	0.155371	-0.390722	-0.366342	-0.297484	-0.306163
IMULT02288	-1.58486	0.000556266	LOC_Os06g46340	26.3.1'_'misc.gluco-, galacto- and mannosidases.alpha-galactosidase	Chr6	No_Hits	26.3.1'_'misc.gluco-, galacto- and mannosidases.alpha-galactosidase	0.0_sp|Q653V7|AGLU_ORYSJ Probable alpha-glucosidase Os06g0675700	0.0_gi|115469508|ref|NP_001058353.1| Os06g0676700 [Oryza sativa Japonica	Sb10g027110_similar to Probable alpha-glucosidase Os06g0675700 precursor_0.0	AT5G11720.1_Symbols:_Glycosyl_hydrolases_family_31_protein_chr5:3776840-3780025_FORWARD_LENGTH=902_0.0	Bradi2g19280_Glycosyl_hydrolase_(GH),_subfamily_GH31;AliasBdGH31_5_0.0	GRMZM2G428518_No Description present_0.0	Q653V7_alphaglucosidase_EC_3_2_1_20_Oryza_sativa_subsp__japonica_SwissProt_0.0	No_Hits	No_Hits	No_Hits	No_Hits	No_Hits		-0.210692	-1.34421	-1.49396	0.00533962	0.168093	0.248772	-2.35324	-0.164367	-1.06	1.235	2.23654	-0.0428495	0.329589	1.44943	0.801547
IUNQ34999	-1.62417	0.00167693	LOC_Os06g46284	26.3.1'_'misc.gluco-, galacto- and mannosidases.alpha-galactosidase	Chr6	No_Hits	26.3.1'_'misc.gluco-, galacto- and mannosidases.alpha-galactosidase	0.0_sp|Q653V7|AGLU_ORYSJ Probable alpha-glucosidase Os06g0675700	0.0_gi|115469496|ref|NP_001058347.1| Os06g0675700 [Oryza sativa Japonica	Sb10g027110_similar to Probable alpha-glucosidase Os06g0675700 precursor_0.0	AT5G11720.1_Symbols:_Glycosyl_hydrolases_family_31_protein_chr5:3776840-3780025_FORWARD_LENGTH=902_0.0	Bradi2g19280_Glycosyl_hydrolase_(GH),_subfamily_GH31;AliasBdGH31_5_0.0	GRMZM2G428518_No Description present_0.0	Q653V7_alphaglucosidase_EC_3_2_1_20_Oryza_sativa_subsp__japonica_SwissProt_0.0	No_Hits	No_Hits	No_Hits	No_Hits	No_Hits		-0.415328	-1.43521	-0.894692	-0.336086	-0.380145	0.0678983	-2.27158	-0.0677199	-1.32152	3.13132	1.76438	-0.76317	-0.0523496	1.13813	1.02975
IUNQ36965	-1.2461	0.000607771	LOC_Os08g32940	26.3.4'_'misc.gluco-, galacto- and mannosidases.endoglucanase	Chr8	No_Hits	26.3.4'_'misc.gluco-, galacto- and mannosidases.endoglucanase	0.0_sp|Q84Q51|GUN21_ORYSJ Endoglucanase 21 OS=Oryza sativa subsp.	0.0_gi|75243153|sp|Q84Q51.1|GUN21_ORYSJ RecName: Full=Endoglucanase	Sb07g020700_similar to Endoglucanase 21 precursor_0.0	AT2G32990.1_Symbols:_AtGH9B8,_GH9B8_glycosyl_hydrolase_9B8_chr2:14003361-14005844_FORWARD_LENGTH=525_0.0	Bradi3g36210_Glycosyl_hydrolase_(GH),_subfamily_GH9;AliasBdGH9_13_0.0	GRMZM2G451965_No Description present_0.0	Q84Q51_cellulase_EC_3_2_1_4_Oryza_sativa_subsp__japonica_SwissProt_0.0	No_Hits	No_Hits	No_Hits	No_Hits	No_Hits		-1.31889	-1.46012	-0.666004	-0.409083	-0.144335	-0.500378	-1.85347	0.16531	0.471662	0.796819	1.13337	0.510057	0.240301	0.508853	0.970085
IUNQ29821	1.2085	0.018676	LOC_Os06g13830	26.3.4'_'misc.gluco-, galacto- and mannosidases.endoglucanase	Chr6	No_Hits	26.3.4'_'misc.gluco-, galacto- and mannosidases.endoglucanase	0.0_sp|Q654U4|GUN16_ORYSJ Endoglucanase 16 OS=Oryza sativa subsp.	0.0_gi|52076762|dbj|BAD45673.1| putative endo-beta-1,4-glucanase	Sb04g028520_similar to Endoglucanase 7 precursor_0.0	AT2G32990.1_Symbols:_AtGH9B8,_GH9B8_glycosyl_hydrolase_9B8_chr2:14003361-14005844_FORWARD_LENGTH=525_1e-147	Bradi3g59810_Glycosyl_hydrolase_(GH),_subfamily_GH9;AliasBdGH9_16_0.0	GRMZM2G151257_endoglucanase 1 _0.0	Q654U4_cellulase_EC_3_2_1_4_Oryza_sativa_subsp__japonica_SwissProt_0.0	No_Hits	No_Hits	No_Hits	No_Hits	No_Hits		1.57592	1.42934	0.726354	1.32621	0.323255	0.116433	2.80887	0.750816	1.70132	1.21458	-2.24192	-0.678564	1.15397	-0.521732	0.383421
IUNQ11577	-2.43671	9.52488e-07	LOC_Os04g40510	26.3.5'_'misc.gluco-, galacto- and mannosidases.glycosyl hydrolase family 5	Chr4	No_Hits	26.3.5'_'misc.gluco-, galacto- and mannosidases.glycosyl hydrolase family 5	No_Hits	0.0_gi|222629070|gb|EEE61202.1| hypothetical protein OsJ_15212 [Oryza	Sb06g020270_similar to H0510A06.2 protein_0.0	AT1G13130.1_Symbols:_Cellulase_(glycosyl_hydrolase_family_5)_protein_chr1:4474726-4477820_FORWARD_LENGTH=552_0.0	Bradi5g13560_Glycosyl_hydrolase_(GH),_subfamily_GH5;AliasBdGH5_10_0.0	GRMZM2G165633_hypothetical protein LOC100192019 _0.0	A2QFW8_cellulase_EC_3_2_1_4_Aspergillus_niger_(strain_CBS_513_88_/_FGSC_A1513)_TrEMBL_1e-45	No_Hits	No_Hits	No_Hits	No_Hits	No_Hits		-0.904704	-1.12962	-1.1291	-0.233903	-0.315371	-0.755537	-2.24382	0.226047	-1.02204	2.39543	2.0966	1.2253	1.19715	0.89821	1.67933
IUNQ26601	-1.44521	0.000850549	LOC_Os04g40510	26.3.5'_'misc.gluco-, galacto- and mannosidases.glycosyl hydrolase family 5	Chr4	No_Hits	26.3.5'_'misc.gluco-, galacto- and mannosidases.glycosyl hydrolase family 5	No_Hits	0.0_gi|222629070|gb|EEE61202.1| hypothetical protein OsJ_15212 [Oryza	Sb06g020270_similar to H0510A06.2 protein_0.0	AT1G13130.1_Symbols:_Cellulase_(glycosyl_hydrolase_family_5)_protein_chr1:4474726-4477820_FORWARD_LENGTH=552_0.0	Bradi5g13560_Glycosyl_hydrolase_(GH),_subfamily_GH5;AliasBdGH5_10_0.0	GRMZM2G165633_hypothetical protein LOC100192019 _0.0	A2QFW8_cellulase_EC_3_2_1_4_Aspergillus_niger_(strain_CBS_513_88_/_FGSC_A1513)_TrEMBL_1e-45	No_Hits	No_Hits	No_Hits	No_Hits	No_Hits		-0.853073	-0.872954	-1.87933	-0.529953	0.622957	-0.359682	-1.88673	0.208446	-0.850674	1.4939	1.1461	-0.190288	0.360606	0.460848	0.993967
IUNQ08103	-1.2368	0.000927673	LOC_Os06g20620	26.3'_'misc.gluco-, galacto- and mannosidases	Chr6	No_Hits	26.3'_'misc.gluco-, galacto- and mannosidases	0.0_sp|Q0DCM5|MAN6_ORYSJ Mannan endo-1,4-beta-mannosidase 6 OS=Oryza	0.0_gi|125951640|sp|Q0DCM5.2|MAN6_ORYSJ RecName: Full=Mannan endo-1,4-beta-mannosidase	Sb10g011830_similar to Mannan endo-1,4-beta-mannosidase 6 precursor_0.0	AT4G28320.1_Symbols:_MAN5,_AtMAN5_Glycosyl_hydrolase_superfamily_protein_chr4:14018293-14019972_REVERSE_LENGTH=431_5e-142	Bradi1g42770_Glycosyl_hydrolase_(GH),_subfamily_GH5;AliasBdGH5_2_0.0	GRMZM2G110993_No Description present_2e-172	Q0DCM5_mannan_endo1,4betamannosidase_EC_3_2_1_78_Oryza_sativa_subsp__japonica_SwissProt_0.0	No_Hits	No_Hits	No_Hits	No_Hits	No_Hits		-0.933774	-0.888779	-0.721631	-1.09655	0.249869	-0.680283	-0.629847	0.328514	-0.546682	1.68637	0.708575	0.318304	-0.681311	0.904219	1.17659
IUNQ26529	-1.05953	0.00101362	LOC_Os03g53860	26.3'_'misc.gluco-, galacto- and mannosidases	Chr3	No_Hits	26.3'_'misc.gluco-, galacto- and mannosidases	7e-72_sp|Q23892|GLUA_DICDI Lysosomal beta glucosidase OS=Dictyostelium	0.0_gi|18087684|gb|AAL58976.1|AC091811_25 putative exohydrolase [Oryza	Sb01g008030_similar to Exhydrolase II_0.0	AT5G20950.2_Symbols:_Glycosyl_hydrolase_family_protein_chr5:7107609-7110775_REVERSE_LENGTH=624_0.0	Bradi1g08550_Glycosyl_hydrolase_(GH),_subfamily_GH3;AliasBdGH3_1_0.0	GRMZM2G172043_No Description present_0.0	O82074_betaglucosidase_EC_3_2_1_21_Tropaeolum_majus_TrEMBL_0.0	No_Hits	No_Hits	No_Hits	No_Hits	No_Hits		-0.0411854	0.0136676	-0.480049	-0.989089	0.169485	-0.831202	-1.60794	0.152237	-0.802459	0.21329	1.40474	1.04837	0.289443	0.59965	0.269567
IUNQ01499	-1.05811	0.00193572	LOC_Os03g53860	26.3'_'misc.gluco-, galacto- and mannosidases	Chr3	No_Hits	26.3'_'misc.gluco-, galacto- and mannosidases	7e-72_sp|Q23892|GLUA_DICDI Lysosomal beta glucosidase OS=Dictyostelium	0.0_gi|18087684|gb|AAL58976.1|AC091811_25 putative exohydrolase [Oryza	Sb01g008030_similar to Exhydrolase II_0.0	AT5G20950.2_Symbols:_Glycosyl_hydrolase_family_protein_chr5:7107609-7110775_REVERSE_LENGTH=624_0.0	Bradi1g08550_Glycosyl_hydrolase_(GH),_subfamily_GH3;AliasBdGH3_1_0.0	GRMZM2G172043_No Description present_0.0	O82074_betaglucosidase_EC_3_2_1_21_Tropaeolum_majus_TrEMBL_0.0	No_Hits	No_Hits	No_Hits	No_Hits	No_Hits		-0.312792	-0.205618	-0.392568	-1.12062	0.479063	-0.984951	-1.81406	0.444267	-0.935551	0.41008	1.18996	0.925208	0.29965	0.60856	0.0791678
IUNQ04709	-1.04924	0.00218802	LOC_Os03g53790	26.3'_'misc.gluco-, galacto- and mannosidases	Chr3	No_Hits	26.3'_'misc.gluco-, galacto- and mannosidases	5e-84_sp|Q23892|GLUA_DICDI Lysosomal beta glucosidase OS=Dictyostelium	0.0_gi|115455347|ref|NP_001051274.1| Os03g0749100 [Oryza sativa Japonica	Sb01g008050_similar to Beta-glucanase_0.0	AT5G20950.2_Symbols:_Glycosyl_hydrolase_family_protein_chr5:7107609-7110775_REVERSE_LENGTH=624_0.0	Bradi1g08580_Glycosyl_hydrolase_(GH),_subfamily_GH3;AliasBdGH3_4_0.0	GRMZM2G473711_beta-glucanase _0.0	Q42835_glucan_1,3betaglucosidase_EC_3_2_1_58_Hordeum_vulgare_TrEMBL_0.0	No_Hits	No_Hits	No_Hits	No_Hits	No_Hits		0.411029	0.216724	0.459293	-2.14517	-2.07767	-0.789307	-2.22031	0.527603	-0.995524	0.568454	1.85945	1.8755	0.462452	1.4251	0.0300398
IUNQ18131	-1.29013	0.0015925	LOC_Os05g31140	26.4.1'_'misc.beta 1,3 glucan hydrolases.glucan endo-1,3-beta-glucosidase	Chr5	No_Hits	26.4.1'_'misc.beta 1,3 glucan hydrolases.glucan endo-1,3-beta-glucosidase	2e-179_sp|P12257|GUB2_HORVU Lichenase-2 (Fragment) OS=Hordeum vulgare	0.0_gi|115463555|ref|NP_001055377.1| Os05g0375400 [Oryza sativa Japonica	Sb09g018730_similar to Beta-glucanase precursor_0.0	AT4G16260.1_Symbols:_Glycosyl_hydrolase_superfamily_protein_chr4:9200180-9201441_REVERSE_LENGTH=344_2e-102	Bradi2g27140_Glycosyl_hydrolase_(GH),_subfamily_GH17;AliasBdGH17_22_0.0	GRMZM2G137535_lichenase-2 _0.0	Q5UAW3_licheninase_EC_3_2_1_73_Oryza_sativa_subsp__japonica_TrEMBL_0.0	No_Hits	No_Hits	No_Hits	No_Hits	No_Hits		-0.0210829	-1.26724	-1.62364	-0.844737	0.18329	-0.459401	-1.93742	0.605131	-0.498869	1.00815	0.192385	0.289208	0.561399	0.958563	1.20494
IUNQ50383	-1.07019	0.00107682	LOC_Os03g22530	26.4.1'_'misc.beta 1,3 glucan hydrolases.glucan endo-1,3-beta-glucosidase	Chr3	Pfam_Glycosyl hydrolases family 17_VGVCWGMSGDNLPPASKVTEMLRENGFTVVRLYTPDSAALVALGSTGICVVVGAPNYDLPALAHGRTAATAAWIRENIQAYPTVLFRFVVVGNEVSSADMQLLVPAMET_SUPERFAMILY_-_VGVCWGMSGDNLPPASKVTEMLRENGFTVVRLYTPDSAALVALGSTGICVVVGAPNYDLPALAHGRTAATAAWIRENIQAYPTVLFRFVVVGNEVSSADMQLLVPAMET_Gene3D_-_VGVCWGMSGDNLPPASKVTEMLRENGFTVVRLYTPDSAALVALGSTGICVVVGAPNYDLPALAHGRTAATAAWIRENIQAYPTVLFRFVVVGNEVSSADMQLLVPAMET_____________	26.4.1'_'misc.beta 1,3 glucan hydrolases.glucan endo-1,3-beta-glucosidase	No_Hits	3e-103_gi|108708111|gb|ABF95906.1| Lichenase II precursor, putative	Sb03g045480_similar to Licheninase_4e-39	AT4G16260.1_Symbols:_Glycosyl_hydrolase_superfamily_protein_chr4:9200180-9201441_REVERSE_LENGTH=344_7e-24	Bradi2g60497_No_Description_present_2e-34	GRMZM2G019185_lichenase-2 _6e-36	Q8S9P4_licheninase_EC_3_2_1_73_Oryza_sativa_subsp__japonica_TrEMBL_3e-60	No_Hits	No_Hits	No_Hits	No_Hits	No_Hits		-0.827256	-1.01108	-0.31622	0.408867	0.546658	-0.327861	-1.31057	0.462561	-1.23032	1.32781	0.758856	1.02086	0.529039	0.329514	0.869362
IUNQ47028	-2.49083	0.0130584	LOC_Os01g71474	26.4.1'_'misc.beta 1,3 glucan hydrolases.glucan endo-1,3-beta-glucosidase	Chr1	SUPERFAMILY_-_VGVCWGMSGDNLPPASKVTEMLRENGFTVVRLYAPDSAALAALGGTGIRVVVGAPNYDLPALAHGGTAAAAAWIRENIQAYPTVLFRFVVVGNEVAGADTQLLVPAMENVHAALAAAGLGHIKVTTSISQATIGVHIPPSAGEFTDEAKPFMSYVIPFLERTHAPLLANLYPYFIYSYNPGGMDISFALFTASGAVVQDGEYGYQNQFDATVDALYTAVAKLGGENVRVVVSETGWPTAGGVGASVENAMTFNQNLVRHVRNGTPRHPGKKTETYVFAMFNENLKEAGVEQNWGLFYPSTDRVYPISF_Pfam_Glycosyl hydrolases family 17_VGVCWGMSGDNLPPASKVTEMLRENGFTVVRLYAPDSAALA…	26.4.1'_'misc.beta 1,3 glucan hydrolases.glucan endo-1,3-beta-glucosidase	4e-135_sp|P12257|GUB2_HORVU Lichenase-2 (Fragment) OS=Hordeum vulgare	0.0_gi|222619853|gb|EEE55985.1| hypothetical protein OsJ_04727 [Oryza	Sb03g045480_similar to Licheninase_9e-149	AT3G57260.1_Symbols:_BGL2,_PR2,_BG2,_PR-2_beta-1,3-glucanase_2_chr3:21188709-21189822_REVERSE_LENGTH=339_3e-97	Bradi2g27140_Glycosyl_hydrolase_(GH),_subfamily_GH17;AliasBdGH17_22_8e-146	GRMZM2G019185_lichenase-2 _3e-143	Q8S9P4_licheninase_EC_3_2_1_73_Oryza_sativa_subsp__japonica_TrEMBL_0.0	No_Hits	No_Hits	No_Hits	No_Hits	No_Hits		-0.142249	-1.57342	-1.85122	-0.746155	0.356752	-0.422889	-1.8549	-9.33909	-0.604682	1.13357	0.496856	0.351194	0.599719	1.18164	1.16927
IUNQ04858	-1.83811	0.00146627	LOC_Os06g06520	26.5'_'misc.acyl transferases	Chr6	No_Hits	26.5'_'misc.acyl transferases	4e-159_sp|Q9M153|GDL61_ARATH GDSL esterase/lipase At4g01130 OS=Arabidopsis	0.0_gi|115466558|ref|NP_001056878.1| Os06g0160200 [Oryza sativa Japonica	Sb10g004120_similar to Putative lanatoside 15\'-O-acetylesterase_0.0	AT4G01130.1_Symbols:_GDSL-like_Lipase/Acylhydrolase_superfamily_protein_chr4:485868-488007_FORWARD_LENGTH=382_3e-160	Bradi1g23130_IgE_binding_(Blast2GO)_4e-97	GRMZM2G071249_hypothetical protein LOC100273960 _0.0	Q9FXE5_alphaLfucosidase_EC_3_2_1_51_Arabidopsis_thaliana_SwissProt_1e-91	No_Hits	No_Hits	No_Hits	No_Hits	No_Hits		-1.44597	-0.920024	-0.626809	-0.330949	0.620847	-0.103271	-2.33996	-0.965549	0.0127993	2.23009	2.73741	-0.154052	-0.494364	0.678273	2.11879
IUNQ01807	-1.83065	0.00237286	LOC_Os06g06520	26.5'_'misc.acyl transferases	Chr6	No_Hits	26.5'_'misc.acyl transferases	4e-159_sp|Q9M153|GDL61_ARATH GDSL esterase/lipase At4g01130 OS=Arabidopsis	0.0_gi|115466558|ref|NP_001056878.1| Os06g0160200 [Oryza sativa Japonica	Sb10g004120_similar to Putative lanatoside 15\'-O-acetylesterase_0.0	AT4G01130.1_Symbols:_GDSL-like_Lipase/Acylhydrolase_superfamily_protein_chr4:485868-488007_FORWARD_LENGTH=382_3e-160	Bradi1g23130_IgE_binding_(Blast2GO)_4e-97	GRMZM2G071249_hypothetical protein LOC100273960 _0.0	Q9FXE5_alphaLfucosidase_EC_3_2_1_51_Arabidopsis_thaliana_SwissProt_1e-91	No_Hits	No_Hits	No_Hits	No_Hits	No_Hits		-1.43365	-0.818631	-0.516029	-0.221291	0.662127	-0.00431252	-2.61117	-0.818214	0	2.52869	2.8441	-0.262721	-0.487714	0.740863	1.89998
IUNQ54563	1.75451	0.0486701	LOC_Os04g01470	26.6'_'misc.O-methyl transferases	Chr4	No_Hits	26.6'_'misc.O-methyl transferases	1e-161_sp|Q7XXD4|METL_ORYSJ Probable inactive methyltransferase Os04g0175900	0.0_gi|115456808|ref|NP_001052004.1| Os04g0104900 [Oryza sativa Japonica	Sb01g042900_similar to Os12g0240900 protein_4e-130	AT5G54160.1_Symbols:_ATOMT1,_OMT1_O-methyltransferase_1_chr5:21982075-21984167_FORWARD_LENGTH=363_3e-90	Bradi2g02390_Caffeic_acid_O-methyltransferase_(COMT)_3e-102	AC196475.3_FGP004_No Description present_1e-108	Q96565_catechol_Omethyltransferase_EC_2_1_1_6_Hordeum_vulgare_var__distichum_TrEMBL_4e-120	No_Hits	No_Hits	No_Hits	No_Hits	No_Hits		3.32921	2.29787	-2.1149	-1.57207	-0.605318	1.98628	5.3158	-2.88432	2.70907	-2.52936	-0.867423	-1.90351	0.587859	-0.861009	0
IUNQ03711	2.21166	0.000539772	LOC_Os08g04350	26.7'_'misc.oxidases - copper, flavone etc	Chr8	No_Hits	26.7'_'misc.oxidases - copper, flavone etc	No_Hits	1e-130_gi|297726019|ref|NP_001175373.1| Os08g0137900 [Oryza sativa Japonica	Sb02g012920_similar to Os09g0572700 protein_1e-49	AT2G32300.1_Symbols:_UCC1_uclacyanin_1_chr2:13722510-13723464_FORWARD_LENGTH=261_2e-33	Bradi4g05260_copper_ion_binding_(Blast2GO)_2e-61	GRMZM2G027198_blue copper protein _1e-51	No_Hits	No_Hits	No_Hits	No_Hits	No_Hits	No_Hits		0.329756	2.17342	0.564071	-0.327822	-3.35041	-0.412545	0.306393	2.16107	1.90828	-3.37281	-3.3685	-3.38056	-1.96668	-3.01679	-2.91852
IUNQ21589	-1.00536	0.000851247	LOC_Os04g03980	26.7'_'misc.oxidases - copper, flavone etc	Chr4	No_Hits	26.7'_'misc.oxidases - copper, flavone etc	0.0_sp|O23024|YUC3_ARATH Probable indole-3-pyruvate monooxygenase	0.0_gi|115456976|ref|NP_001052088.1| Os04g0128900 [Oryza sativa Japonica	Sb06g001210_similar to OSIGBa0131J24.1 protein_0.0	AT1G04610.1_Symbols:_YUC3_YUCCA_3_chr1:1279524-1281331_FORWARD_LENGTH=437_0.0	Bradi1g28967_No_Description_present_0.0	GRMZM2G141383_No Description present_0.0	B9S595_flavincontaining_monooxygenase_EC_1_14_13_8_Ricinus_communis_TrEMBL_0.0	No_Hits	No_Hits	No_Hits	No_Hits	No_Hits		-0.969683	-0.987494	-0.328787	0.00197363	0.558785	-0.886663	-0.96138	0.206171	-0.76999	0.907089	1.23403	0.387194	0.533293	0.0642848	0.645604
IUNQ45225	-1.47079	0.00143591	LOC_Os02g37010	26.7'_'misc.oxidases - copper, flavone etc	Chr2	No_Hits	26.7'_'misc.oxidases - copper, flavone etc	1e-166_sp|Q9FF12|GSXL9_ARATH Flavin-containing monooxygenase FMO GS-OX-like	0.0_gi|125540036|gb|EAY86431.1| hypothetical protein OsI_07810 [Oryza	Sb02g000920_similar to Putative uncharacterized protein_8e-158	AT5G07800.1_Symbols:_Flavin-binding_monooxygenase_family_protein_chr5:2486717-2489241_REVERSE_LENGTH=460_1e-167	Bradi5g02930_FAD_binding,_flavin-containing_monooxygenase_activity,_L-amino-acid_oxidase_activity_(Blast2GO)_0.0	GRMZM2G148605_No Description present_7e-162	B9RLT7_flavincontaining_monooxygenase_EC_1_14_13_8_Ricinus_communis_TrEMBL_8e-165	No_Hits	No_Hits	No_Hits	No_Hits	No_Hits		-1.73994	-1.03653	-1.48951	-0.210785	0.492548	-0.666257	-1.77338	0.377593	-0.282978	0.922742	2.19149	0.181948	0.51577	0	1.24365
IUNQ46210	-1.16197	0.00804581	LOC_Os02g37010	26.7'_'misc.oxidases - copper, flavone etc	Chr2	No_Hits	26.7'_'misc.oxidases - copper, flavone etc	1e-166_sp|Q9FF12|GSXL9_ARATH Flavin-containing monooxygenase FMO GS-OX-like	0.0_gi|125540036|gb|EAY86431.1| hypothetical protein OsI_07810 [Oryza	Sb02g000920_similar to Putative uncharacterized protein_8e-158	AT5G07800.1_Symbols:_Flavin-binding_monooxygenase_family_protein_chr5:2486717-2489241_REVERSE_LENGTH=460_1e-167	Bradi5g02930_FAD_binding,_flavin-containing_monooxygenase_activity,_L-amino-acid_oxidase_activity_(Blast2GO)_0.0	GRMZM2G148605_No Description present_7e-162	B9RLT7_flavincontaining_monooxygenase_EC_1_14_13_8_Ricinus_communis_TrEMBL_8e-165	No_Hits	No_Hits	No_Hits	No_Hits	No_Hits		-1.48741	-0.954461	-1.48851	-0.116732	0.713538	-0.700767	-1.25487	0.621401	-0.180398	0.779141	1.86609	-0.0172815	0.402208	-0.279165	1.23506
IUNQ01381	1.26549	0.0207697	LOC_Os07g41230	26.8'_'misc.nitrilases, *nitrile lyases, berberine bridge enzymes, reticuline oxidases, troponine reductases	Chr7	No_Hits	26.8'_'misc.nitrilases, *nitrile lyases, berberine bridge enzymes, reticuline oxidases, troponine reductases	1e-137_sp|Q9FW03|MES11_ARATH Putative methylesterase 11, chloroplastic	0.0_gi|125600998|gb|EAZ40574.1| hypothetical protein OsJ_25031 [Oryza	Sb02g038650_similar to Os07g0603600 protein_0.0	AT3G29770.1_Symbols:_ATMES11,_MES11_methyl_esterase_11_chr3:11648471-11650565_FORWARD_LENGTH=390_9e-139	Bradi1g22110_No_Description_present_2e-171	GRMZM2G043579_esterase PIR7B _0.0	B9T5M4_polyneuridinealdehyde_esterase_EC_3_1_1_78_Ricinus_communis_TrEMBL_1e-151	No_Hits	No_Hits	No_Hits	No_Hits	No_Hits		2.58565	2.74247	1.20732	-1.42112	-1.33162	-0.517286	2.28816	0.699698	0.985555	-2.3042	-1.15977	-1.46334	1.19468	-1.50577	-2.20503
IUNQ21132	-1.76741	0.00186462	LOC_Os10g06710	26.8'_'misc.nitrilases, *nitrile lyases, berberine bridge enzymes, reticuline oxidases, troponine reductases	Chr10	No_Hits	26.8'_'misc.nitrilases, *nitrile lyases, berberine bridge enzymes, reticuline oxidases, troponine reductases	5e-68_sp|Q9URY4|YI01_SCHPO Putative amidase C869.01 OS=Schizosaccharomyces	0.0_gi|18542894|gb|AAL75736.1|AC091724_9 Putative amidase [Oryza	Sb01g025910_similar to Putative uncharacterized protein_0.0	AT4G34880.1_Symbols:_Amidase_family_protein_chr4:16615549-16617424_FORWARD_LENGTH=466_3e-143	Bradi3g20890_No_Description_present_0.0	GRMZM2G050937_No Description present_3e-163	B9SQK4_amidase_EC_3_5_1_4_Ricinus_communis_TrEMBL_1e-163	No_Hits	No_Hits	No_Hits	No_Hits	No_Hits		-0.406011	2.12619	-1.95938	-0.326004	-0.669968	0.0319152	-0.235703	-0.980688	0.0989261	-0.368375	2.8382	2.51499	2.21143	0.348557	3.16072
IUNQ37222	1.03861	0.00184461	LOC_Os05g05620	26.9'_'misc.glutathione S transferases	Chr5	No_Hits	26.9'_'misc.glutathione S transferases	4e-78_sp|O65857|GSTF1_ORYSJ Probable glutathione S-transferase GSTF1	1e-143_gi|115462105|ref|NP_001054652.1| Os05g0148900 [Oryza sativa Japonica	Sb09g003750_similar to Putative uncharacterized protein_1e-82	AT3G62760.1_Symbols:_ATGSTF13_Glutathione_S-transferase_family_protein_chr3:23217425-23218246_REVERSE_LENGTH=219_6e-54	Bradi2g35930_No_Description_present_9e-81	GRMZM2G156877_glutathione S-transferase 8 _1e-72	Q8LGN5_glutathione_transferase_EC_2_5_1_18_Triticum_aestivum_TrEMBL_8e-79	No_Hits	No_Hits	No_Hits	No_Hits	No_Hits		0.901059	0.760249	1.73045	0.217821	-0.172563	0.0616908	0.870582	1.6429	0.63511	-0.243222	-0.882538	0.0430698	-0.118293	0.153507	-0.748832
IUNQ37932	1.34498	0.00274052	LOC_Os05g05620	26.9'_'misc.glutathione S transferases	Chr5	No_Hits	26.9'_'misc.glutathione S transferases	4e-78_sp|O65857|GSTF1_ORYSJ Probable glutathione S-transferase GSTF1	1e-143_gi|115462105|ref|NP_001054652.1| Os05g0148900 [Oryza sativa Japonica	Sb09g003750_similar to Putative uncharacterized protein_1e-82	AT3G62760.1_Symbols:_ATGSTF13_Glutathione_S-transferase_family_protein_chr3:23217425-23218246_REVERSE_LENGTH=219_6e-54	Bradi2g35930_No_Description_present_9e-81	GRMZM2G156877_glutathione S-transferase 8 _1e-72	Q8LGN5_glutathione_transferase_EC_2_5_1_18_Triticum_aestivum_TrEMBL_8e-79	No_Hits	No_Hits	No_Hits	No_Hits	No_Hits		1.44179	0.978978	2.79745	0.207611	-0.550963	0.54911	1.76483	1.2268	0.844084	-0.63397	-1.34868	-0.41673	0.360804	0.364179	-1.17901
IUNQ29603	1.56213	0.00387282	LOC_Os10g38360	26.9'_'misc.glutathione S transferases	Chr10	No_Hits	26.9'_'misc.glutathione S transferases	7e-79_sp|Q06398|GSTU6_ORYSJ Probable glutathione S-transferase GSTU6	2e-166_gi|115483052|ref|NP_001065119.1| Os10g0527800 [Oryza sativa Japonica	Sb01g030930_similar to Glutathione S-transferase GST 42_1e-108	AT1G10360.1_Symbols:_ATGSTU18,_GST29,_GSTU18_glutathione_S-transferase_TAU_18_chr1:3395738-3396806_REVERSE_LENGTH=227_2e-70	Bradi3g31727_No_Description_present_2e-106	GRMZM2G025190_Glutathione S-transferase GSTU6 _1e-103	Q9FQ97_glutathione_transferase_EC_2_5_1_18_Zea_mays_TrEMBL_4e-104	No_Hits	No_Hits	No_Hits	No_Hits	No_Hits		0.968162	0.0757608	0.261809	0.389924	-1.5397	0.510363	0.425704	3.71257	0.872812	-2.11518	-4.00469	-1.36755	-0.485975	-0.88746	-0.956197
IUNQ11013	1.61756	0.0181399	LOC_Os10g38340	26.9'_'misc.glutathione S transferases	Chr10	No_Hits	26.9'_'misc.glutathione S transferases	9e-85_sp|Q06398|GSTU6_ORYSJ Probable glutathione S-transferase GSTU6	3e-170_gi|115483050|ref|NP_001065118.1| Os10g0527400 [Oryza sativa Japonica	Sb01g031020_similar to Putative uncharacterized protein_4e-120	AT1G10370.1_Symbols:_GST30,_ATGSTU17,_GST30B,_ERD9_Glutathione_S-transferase_family_protein_chr1:3397274-3398273_REVERSE_LENGTH=227_7e-73	Bradi3g31810_No_Description_present_2e-114	GRMZM2G025190_Glutathione S-transferase GSTU6 _4e-105	Q9FQ97_glutathione_transferase_EC_2_5_1_18_Zea_mays_TrEMBL_3e-104	No_Hits	No_Hits	No_Hits	No_Hits	No_Hits		2.18947	1.47335	2.91217	-0.425617	0	-1.21975	-1.15394	2.51707	2.10221	0.865439	-3.58165	-2.48453	1.41252	-1.9615	-2.22419
IUNQ31068	1.13745	0.000899658	LOC_Os01g27480	26.9'_'misc.glutathione S transferases	Chr1	SUPERFAMILY_-_YILRKHRATDEANLLREGDPSESAVVDAWLDVEALRYEPSVHAVFVQRRVVPALGGEPDERVIAESVARLRETLAVYEARLEATRGYLAGGEVSLADLSHFPYTRYFMEMPYEVPVFGAYPRVTAWWERLLTRPSVRKVAAM_ProSiteProfiles_Soluble glutathione S-transferase C-terminal domain profile._DPSESAVVDAWLDVEALRYEPSVHAVFVQRRVVPALGGEPDERVIAESVARLRETLAVYEARLEATRGYLAGGEVSLADLSHFPYTRYFMEMPYEVPVFGAYPRVTAWWERLLTRPSVRKVAAMMSGGEG_Gene3D_-_LREGDPSESAVVDAWLDVEALRYEP…	26.9'_'misc.glutathione S transferases	4e-85_sp|O65857|GSTF1_ORYSJ Probable glutathione S-transferase GSTF1	5e-158_gi|115436612|ref|NP_001043064.1| Os01g0372400 [Oryza sativa Japonica	Sb06g028630_similar to Glutathione-S-transferase 19E50_3e-86	AT3G62760.1_Symbols:_ATGSTF13_Glutathione_S-transferase_family_protein_chr3:23217425-23218246_REVERSE_LENGTH=219_1e-54	Bradi2g13120_No_Description_present_3e-100	GRMZM2G116273_Glutathione S-transferase 1 (EC 2.5.1.18)(GST-I)(GST-29)(GST class-phi member 1)_4e-71	Q9ZS18_glutathione_transferase_EC_2_5_1_18_Alopecurus_myosuroides_TrEMBL_1e-84	No_Hits	No_Hits	No_Hits	No_Hits	No_Hits		1.2275	1.30023	1.77678	0.461102	-0.279352	0.589591	1.3315	1.35975	0.839178	-0.380513	-0.758599	0.0465879	0.250431	0.56854	-0.973688
IUNQ49539	1.02233	0.00196466	LOC_Os01g27210	26.9'_'misc.glutathione S transferases	Chr1	SUPERFAMILY_-_QEGPMAPMKVYGWVVSPWMARVLVALEEAGAEYEVVPMSRSGGDHRRPEHLARNPFGEIPVLEDGDLTLYQSRAIARYIFRKYKP_Gene3D_-_PMKVYGWVVSPWMARVLVALEEAGAEYEVVPMSRSGGDHRRPEHLARNPFGEIPVLEDGDLTLYQSRAIARYIFRKYKP_ProSiteProfiles_Soluble glutathione S-transferase N-terminal domain profile._APMKVYGWVVSPWMARVLVALEEAGAEYEVVPMSRSGGDHRRPEHLARNPFGEIPVLEDGDLTLYQSRAIARYIFRKYKPEF_ProSiteProfiles_Soluble glutathione S-transferase …	26.9'_'misc.glutathione S transferases	2e-92_sp|P46420|GSTF4_MAIZE Glutathione S-transferase 4 OS=Zea mays	6e-175_gi|115436590|ref|NP_001043053.1| Os01g0369700 [Oryza sativa Japonica	Sb03g015070_similar to Glutathione S-transferase GST 8_6e-124	AT3G62760.1_Symbols:_ATGSTF13_Glutathione_S-transferase_family_protein_chr3:23217425-23218246_REVERSE_LENGTH=219_1e-55	Bradi2g13010_No_Description_present_1e-117	GRMZM2G156877_glutathione S-transferase 8 _2e-117	Q8GTB9_glutathione_transferase_EC_2_5_1_18_Triticum_aestivum_TrEMBL_5e-124	No_Hits	No_Hits	No_Hits	No_Hits	No_Hits		1.17305	1.06606	1.57161	0.376514	-0.184019	0.317486	0.955355	1.57326	0.86977	-0.352851	-0.643244	-0.0885372	0.197836	0.435095	-0.702458
IUNQ03281	1.16956	0.00328312	LOC_Os01g55830	26.9'_'misc.glutathione S transferases	Chr1	Gene3D_-_MAPMKLYGSTLSWNVTRCVAVLEEAGAEYEIVPLDFSKGEHKAPDHLARNPFGQVPALQDGDLFLWESRAICKYVCRKN_Coils_-_EKVVEENLEKLKKVLEVYEARL_Pfam_Glutathione S-transferase, N-terminal domain_MKLYGSTLSWNVTRCVAVLEEAGAEYEIVPLDFSKGEHKAPDHLARNPFGQVPALQDGDLFLWESRAICKYV_Pfam_Glutathione S-transferase, C-terminal domain_NPILFQCLIRPMMFGAPPDEKVVEENLEKLKKVLEVYEARLTKCKYLAGDYISVADLSHVAGTVCLGATPHASVLDAYPHVKAWWTDLMARP_ProSiteProfil…	26.9'_'misc.glutathione S transferases	1e-158_sp|O82451|GSTF2_ORYSJ Probable glutathione S-transferase GSTF2	6e-157_gi|115440119|ref|NP_001044339.1| Os01g0764000 [Oryza sativa Japonica	Sb01g001230_similar to Glutathione S-transferase 1_8e-125	AT3G62760.1_Symbols:_ATGSTF13_Glutathione_S-transferase_family_protein_chr3:23217425-23218246_REVERSE_LENGTH=219_2e-59	Bradi2g50760_No_Description_present_1e-125	GRMZM2G116273_Glutathione S-transferase 1 (EC 2.5.1.18)(GST-I)(GST-29)(GST class-phi member 1)_9e-123	O82451_glutathione_transferase_EC_2_5_1_18_Oryza_sativa_subsp__japonica_SwissProt_8e-158	No_Hits	No_Hits	No_Hits	No_Hits	No_Hits		1.06979	0.977997	1.40675	0.528288	-0.628262	0.461308	1.02025	1.16838	0.430903	-0.619056	-1.28874	-0.484904	0.383873	0.602931	-1.36003
[truncated: 1,582 more rows]

## Sheet: Table S9
Table S9:Differentially expressed genes significantly associated with Resistant starch (RS) at p=<0.05
		ALLELE						%RS
Chromosome	SNP LOCATION	Ref	Alt	LOCUS	FUNCTIONAL ANNOTATION	REGION	AMINO ACID CHANGE	beta	p-value	-log 10(p)
1	767133	C	G	LOC_Os01g02390	30.2.24'_'signalling.receptor kinases.S-locus glycoprotein like	downstream_gene_variant	-	-0.440291	0.0484419	1.31478
	767135	T	C	LOC_Os01g02390		downstream_gene_variant	-	-0.449456	0.0443104	1.35349
	767271	A	C	LOC_Os01g02390		3_prime_UTR_variant	-	-0.461623	0.0383614	1.41611
	4156117	C	A	LOC_Os01g08440	26.2'_'misc.UDP glucosyl and glucoronyl transferases	upstream_gene_variant	-	-0.320916	0.0382053	1.41788
[truncated: 734 more rows]

[truncated: 1 more sheets: Table S10]
